# Supplementary material for: Chloroxine overrides DNA damage tolerance to restore platinum sensitivity in high-grade serous ovarian cancer
Source: Cell Death Dis. 2021 Apr 14;12(4):395. doi: 10.1038/s41419-021-03665-0 (PMC8047034; doi:10.1038/s41419-021-03665-0)
Supplement: Supplementary file 2 — Supplementary Table 1 [file 41419_2021_3665_MOESM2_ESM.xlsx]

## Sheet: log2 surviving fraction
Cell line:				OVCAR4		Ov4Carbo
Experimental Condition (compared to control):				library	library + carboplatin	library	library + carboplatin
Plate	Well	Drug name
Plate 1	A01	Axitinib		-0.055638	-1.84735	1.35741	-0.55458
Plate 1	A02	Afatinib (BIBW2992)		-10.5706	-9.08178	-9.06046	-9.48305
Plate 1	A03	Bortezomib (Velcade)		-12.4213	-10.1377	-10.9534	-9.9995
Plate 1	A04	Bosutinib (SKI-606)		-11.3683	-9.95478	-9.55515	-6.37781
Plate 1	A05	Dasatinib (BMS-354825)		-9.40316	-8.42703	-4.81655	-4.2954
Plate 1	A06	Erlotinib HCl		-2.04608	0.476516	1.72064	2.3387
Plate 1	A07	Gefitinib (Iressa)		0.994702	1.36898	-0.915255	0.197571
Plate 1	A08	Imatinib Mesylate		2.96514	2.86413	1.68795	1.53264
Plate 1	A09	Lapatinib Ditosylate (Tykerb)		3.34113	2.48674	-5.79481	-0.887615
Plate 1	A10	Lenalidomide		2.21377	2.67629	1.78153	1.83937
Plate 1	A11	Nilotinib (AMN-107)		0.692079	1.83728	1.22186	1.378
Plate 1	A12	DMSO		-9.25556	-7.4874	-8.72792	-8.22364
Plate 1	B01	Pazopanib HCl		0.731534	-0.341893	-1.15235	-2.3911
Plate 1	B02	Rapamycin (Sirolimus)		-6.82143	-1.87096	-3.74032	-4.47476
Plate 1	B03	Sorafenib (Nexavar)		-9.40642	-6.06469	-7.79655	-8.3466
Plate 1	B04	Sunitinib Malate (Sutent)		-10.6437	-9.54036	-8.21179	-6.571
Plate 1	B05	Temsirolimus (Torisel)		-3.87925	-8.77903	-3.26267	-3.83089
Plate 1	B06	Vandetanib (Zactima)		0.576634	0.89305	-1.75751	-1.94932
Plate 1	B07	Vorinostat (SAHA)		-6.4918	-6.7565	-7.05666	-6.73815
Plate 1	B08	Masitinib (AB1010)		1.34611	0.603353	0.0543781	-1.259
Plate 1	B09	Crizotinib (PF-02341066)		-6.57815	-6.12007	-7.73879	-7.47584
Plate 1	B10	Vismodegib (GDC-0449)		1.21767	1.53027	0.618353	0.260312
Plate 1	B11	XL-184 (Cabozantinib)		-1.40563	-1.05049	-4.4274	-3.54082
Plate 1	B12	DMSO		-8.54723	-6.71162	-7.99848	-7.75419
Plate 1	C01	Everolimus (RAD001)		-1.3072	-5.03084	-8.71597	-3.82579
Plate 1	C02	Abiraterone (CB-7598)		1.71164	1.5309	2.07462	1.09331
Plate 1	C03	Pemetrexed		-3.42548	-1.524	-4.83205	-4.27053
Plate 1	C04	Malotilate		0.793674	0.284082	-0.0276787	0.473247
Plate 1	C05	Ivacaftor (VX-770)		-2.54097	-2.46471	-3.03113	-1.66535
Plate 1	C06	Docetaxel (Taxotere)		-7.45352	-5.19177	-5.39127	-4.54821
Plate 1	C07	Gemcitabine HCl (Gemzar)		-8.35076	-7.31265	-8.06333	-7.28478
Plate 1	C08	Paclitaxel (Taxol)		-5.96081	-4.74424	-5.3641	-5.15547
Plate 1	C09	Capecitabine (Xeloda)		0.959535	1.40129	1.26092	0.889902
Plate 1	C10	Cisplatin		1.27407	1.58281	0.956796	1.29778
Plate 1	C11	Valproic acid sodium salt (Sodium valproate)		2.22527	1.75238	1.44811	1.44454
Plate 1	C12	5uM carboplatin		0.458153	2.17512	1.52961	1.64392
Plate 1	D01	Regorafenib (BAY 73-4506)		1.7129	-4.12854	-8.35933	0.254532
Plate 1	D02	Ritonavir		0.477728	1.2337	0.533118	0.185489
Plate 1	D03	Anastrozole		-0.226658	1.17533	1.59	1.36369
Plate 1	D04	Aprepitant (MK-0869)		-1.38624	-2.0233	-1.35483	-0.941144
Plate 1	D05	Bicalutamide (Casodex)		1.50666	0.564574	0.307991	0.913054
Plate 1	D06	Fulvestrant (Faslodex)		-1.31307	0.11562	-1.36645	-0.867897
Plate 1	D07	Thalidomide		1.39138	0.637214	1.33121	1.06135
Plate 1	D08	Exemestane		0.910013	-0.365613	0.269324	-0.100379
Plate 1	D09	Finasteride		1.41633	0.434257	1.12064	0.655136
Plate 1	D10	Irinotecan		-5.63414	-5.58655	-6.08678	-6.00119
Plate 1	D11	Cladribine		-5.34139	-4.58016	-5.80798	-5.88883
Plate 1	D12	5uM carboplatin		1.20845	2.14472	1.33811	1.33328
Plate 1	E01	Decitabine		-4.73143	-4.49272	-5.01705	-3.63522
Plate 1	E02	Dutasteride		-0.22125	1.10444	1.5621	0.553605
Plate 1	E03	Melatonin		-0.0376089	1.38271	1.36084	1.14475
Plate 1	E04	Bisoprolol		1.1816	1.28368	0.409019	0.70579
Plate 1	E05	Doxorubicin (Adriamycin)		-7.67378	-6.55428	-7.28292	-6.96417
Plate 1	E06	Adrucil (Fluorouracil)		-0.730878	-0.224611	-1.8945	-2.23357
Plate 1	E07	Abitrexate (Methotrexate)		-0.617947	-1.26763	-3.6282	-3.7416
Plate 1	E08	Imiquimod		1.92862	1.18556	0.814847	0.617384
Plate 1	E09	Bendamustine HCL		2.46642	-0.425448	1.8313	0.457676
Plate 1	E10	Nelarabine (Arranon)		-0.0312258	0.228324	1.66562	0.395033
Plate 1	E11	Bleomycin sulfate		-4.69985	-5.44128	-4.66811	-5.10697
Plate 1	E12	1000uM carboplatin		-4.45491	-4.4881	-3.85009	-2.75181
Plate 1	F01	Carboplatin		-1.17033	-0.11562	0.0543781	0.100379
Plate 1	F02	Clafen (Cyclophosphamide)		2.72674	2.56009	1.70628	0.716584
Plate 1	F03	Clofarabine		-4.55396	-3.79877	-4.28169	-4.28788
Plate 1	F04	Dacarbazine (DTIC-Dome)		0.00345971	1.55488	0.781925	0.149052
Plate 1	F05	Dexrazoxane Hydrochloride		0.757178	2.02593	0.834833	0.842168
Plate 1	F06	Epirubicin Hydrochloride		-8.22623	-6.82272	-7.71076	-7.69382
Plate 1	F07	Oxaliplatin (Eloxatin)		1.77565	-0.592703	1.30584	0.537645
Plate 1	F08	Etoposide (VP-16)		-3.70205	-3.52635	-4.4467	-4.74412
Plate 1	F09	Evista (Raloxifene Hydrochloride)		0.809099	-1.15921	-0.226775	-1.11995
Plate 1	F10	Idarubicin HCl		-7.79582	-6.70047	-6.89666	-7.23111
Plate 1	F11	Fludarabine Phosphate (Fludara)		-0.00345971	-0.76827	1.22461	0.127483
Plate 1	F12	1000uM carboplatin		-4.31155	-4.65131	-2.57759	-3.23492
Plate 1	G01	Topotecan HCl		-8.9449	-7.97119	-7.73634	-7.90302
Plate 1	G02	2-Methoxyestradiol		-9.0536	-5.79879	-4.57309	-5.69745
Plate 1	G03	Letrozole		0.491968	1.99139	-0.380984	1.19961
Plate 1	G04	Leucovorin Calcium		2.89417	2.47591	0.0276787	1.20318
Plate 1	G05	Methazolastone		3.19096	2.27298	-0.110619	0.601807
Plate 1	G06	Vincristine		-4.25954	-3.65864	-6.61771	-5.65808
Plate 1	G07	Agomelatine		2.293	2.0356	0.994731	0.612035
Plate 1	G08	Leflunomide		2.25505	2.29316	1.34538	0.59709
Plate 1	G09	Vinblastine		1.44778	1.34237	1.2873	-0.778
Plate 1	G10	MDV3100 (Enzalutamide)		1.90267	1.14243	2.53975	0.61949
Plate 1	G11	Dienogest		2.94606	1.63786	1.90603	1.14561
Plate 1	G12	media control		3.08118	2.10993	2.95627	1.45712
Plate 1	H01	Entecavir hydrate		-0.0155899	-8.9085	2.0914	-0.135914
Plate 1	H02	Nepafenac		3.3108	1.43274	2.74943	0.881497
Plate 1	H03	Rufinamide (Banzel)		2.29489	2.4143	2.83084	1.95739
Plate 1	H04	Posaconazole		-2.34396	-0.565813	-1.13995	-1.52812
Plate 1	H05	Prasugrel (Effient)		2.1853	2.07939	1.69312	1.20603
Plate 1	H06	Ramelteon (TAK-375)		1.41855	3.30612	1.67474	1.60316
Plate 1	H07	AMG-073 HCl (Cinacalcet hydrochloride)		-0.54798	-2.66695	-5.64434	-1.32569
Plate 1	H08	Celecoxib		1.96569	2.47332	0.446603	1.06532
Plate 1	H09	Vemurafenib (PLX4032)		1.52455	2.47926	2.74454	0.978074
Plate 1	H10	Acarbose		2.27899	2.35585	2.94401	1.14272
Plate 1	H11	Adapalene		0.144523	1.18454	1.83839	1.15456
Plate 1	H12	media control		2.34007	2.64004	3.04787	0.994075
Plate 2	A01	Altretamine (Hexalen)		-1.15505	0.406891	-0.0281572	0.165384
Plate 2	A02	Amisulpride		-0.644282	0.00606936	0.757886	1.08599
Plate 2	A03	Aniracetam		0.810578	-0.42709	-0.477189	1.23215
Plate 2	A04	Artemisinin		-0.390505	-0.752463	-0.666786	1.01557
Plate 2	A05	Asenapine		-0.094329	-2.41339	-1.0101	-0.54128
Plate 2	A06	Benazepril hydrochloride		-0.3585	1.26453	0.729366	0.983331
Plate 2	A07	Biperiden HCl		-1.25578	-2.46405	-0.494424	-0.480339
Plate 2	A08	Budesonide		0.141895	0.967701	-0.284409	0.131159
Plate 2	A09	Bumetanide		-0.398259	2.38328	0.854962	0.812518
Plate 2	A10	Camptothecin		-8.63659	-7.28961	-7.73992	-6.9763
Plate 2	A11	Carmofur		-4.09444	-8.26648	-2.63307	-2.49858
Plate 2	A12	DMSO		-11.4683	-9.98582	-11.1201	-9.08065
Plate 2	B01	Cetirizine Dihydrochloride		1.21079	0.573958	0.120072	-0.270034
Plate 2	B02	Cilnidipine		-2.42198	-2.12558	-2.80178	-2.50878
Plate 2	B03	Cilostazol		0.949879	0.942697	-0.0948875	0.275228
Plate 2	B04	Floxuridine		-2.31947	-3.59442	-2.95154	-2.51442
Plate 2	B05	Ftorafur		0.770795	-7.47994	0.332477	-0.115387
Plate 2	B06	Ifosfamide		-0.209442	0.680345	-0.0328936	0.160059
Plate 2	B07	Megestrol Acetate		-0.0758425	-6.43404	-1.50536	0.381386
Plate 2	B08	Mercaptopurine		-0.960661	-0.829483	-2.76373	-3.48085
Plate 2	B09	Pamidronate Disodium		0.63013	2.10088	1.21428	-0.0745107
Plate 2	B10	Streptozotocin (Zanosar)		-0.756779	1.1085	0.456582	0.322331
Plate 2	B11	Zoledronic Acid (Zoledronate)		0.0759272	1.28272	0.323673	0.275228
Plate 2	B12	DMSO		-9.74487	-7.83155	-9.72261	-7.90372
Plate 2	C01	Dexamethasone		1.01437	0.382292	-8.83724	-1.09245
Plate 2	C02	Doxazosin mesylate		0.867957	0.708943	-1.4149	-0.73508
Plate 2	C03	Edaravone (MCI-186)		0.695784	-1.69457	0.0775845	0.235216
Plate 2	C04	Ellagic acid		0.582216	-0.284498	-0.179728	0.240649
Plate 2	C05	Etodolac (Lodine)		-7.27737	-0.017523	0.683472	0.205418
Plate 2	C06	Etomidate		0.479759	0.899055	0.252195	-0.549789
Plate 2	C07	Felbamate		0.451075	0.680345	-0.0686891	0.637265
Plate 2	C08	Fluconazole		0.451075	1.499	0.958509	-0.554856
Plate 2	C09	Flumazenil		1.0609	0.512329	0.104091	-0.423104
Plate 2	C10	Fluoxetine HCl		-2.84439	-7.35682	-4.55682	-4.47245
Plate 2	C11	Fluvoxamine maleate		-2.48128	-0.82735	-1.9538	-2.81673
Plate 2	C12	5uM carboplatin		-2.56375	-2.8409	-9.81915	0.824663
Plate 2	D01	Gabapentin Hydrochloride		0.663664	-1.06895	-9.66344	-1.78222
Plate 2	D02	Gatifloxacin		0.566459	0.0638279	-1.15597	-1.35621
Plate 2	D03	Genistein		0.915169	-0.912575	-0.221021	-0.1706
Plate 2	D04	Glimepiride		0.946129	0.466696	0.0912206	0.412128
Plate 2	D05	Granisetron HCl		0.247249	0.608856	-0.0201904	-0.376093
Plate 2	D06	Ivermectin		-3.62249	-1.69714	-2.75112	-2.82992
Plate 2	D07	Ketoconazole		-0.505728	-1.55485	-2.87074	-0.341201
Plate 2	D08	Lansoprazole		-0.351169	-0.497277	-1.25515	-1.81391
Plate 2	D09	Levetiracetam		1.13552	-0.368755	0.567702	-0.17569
Plate 2	D10	Lidocaine (Alphacaine)		-0.15582	-1.62773	0.482243	-0.32013
Plate 2	D11	Loratadine		-0.56827	-0.276156	0.556217	-2.90835
Plate 2	D12	5uM carboplatin		-1.69487	-0.00606936	-9.56814	0.335456
Plate 2	E01	Losartan potassium		0.931973	1.66018	-9.5874	-1.6911
Plate 2	E02	Acitretin		1.16443	0.656224	-0.701541	-1.44145
Plate 2	E03	Biapenem		1.36228	0.228165	0.612066	0.288488
Plate 2	E04	Cefoselis sulfate		1.13692	0.821606	-0.0538886	0.05851
Plate 2	E05	Daptomycin		-1.67474	0.958994	0.126836	-0.546338
Plate 2	E06	Doripenem Hydrate		-0.18594	1.02906	0.840377	0.154333
Plate 2	E07	Dorzolamide HCL		-1.01419	-0.550421	-1.51075	-1.08986
Plate 2	E08	Gestodene		-0.321215	-1.28551	-1.10945	-1.99897
Plate 2	E09	Drospirenone		1.07895	0.152772	0.646923	-0.299808
Plate 2	E10	Ruxolitinib (INCB018424)		0.550967	-1.0676	0.558207	0.327471
Plate 2	E11	Isotretinoin		-1.31538	-1.8238	-0.892177	-1.15869
Plate 2	E12	1000uM carboplatin		-7.47072	-5.93893	-8.92995	-2.27101
Plate 2	F01	Lopinavir (ABT-378)		-0.782891	-0.496483	-8.82071	-1.95224
Plate 2	F02	Meropenem		1.78652	2.17707	0.564833	-0.0568959
Plate 2	F03	Mianserin hydrochloride		1.30262	0.586249	0.0201904	-0.493509
Plate 2	F04	Minoxidil		0.911977	1.15414	0.335023	0.235799
Plate 2	F05	Mizoribine (Bredinin)		-2.06406	1.22381	0.638014	0.205613
Plate 2	F06	Mosapride citrate		0.0300201	1.14968	0.963192	0.180929
Plate 2	F07	Nafamostat mesylate		0.898896	0.647535	0.695309	0.308976
Plate 2	F08	Omeprazole (Prilosec)		0.578821	0.331371	0.857458	-0.456142
Plate 2	F09	Ondansetron hydrochloride (Zofran)		0.740016	0.253252	0.768274	0.378
Plate 2	F10	Oxcarbazepine		1.18931	-1.63026	0.970919	0.287721
Plate 2	F11	Pizotifen malate		-0.342385	-1.21962	-1.2606	-2.27971
Plate 2	F12	1000uM carboplatin		-8.43838	-6.70061	-9.10328	-2.40916
Plate 2	G01	Resveratrol		-1.79331	-4.02083	-2.3971	-4.36955
Plate 2	G02	Rocuronium bromide		1.22643	1.36544	0.886897	0.0568959
Plate 2	G03	Stavudine		0.780024	0.168637	0.39618	0.709639
Plate 2	G04	Teicoplanin		-0.24956	-0.680828	-0.0426301	1.37972
Plate 2	G05	Tenofovir Disoproxil Fumarate		-0.566364	-2.91513	0.0568139	-0.363917
Plate 2	G06	Tenofovir (Viread)		-0.746527	-0.806073	0.83453	0.7014
Plate 2	G07	Tigecycline		-0.0248953	-0.08648	0.91205	0.488463
Plate 2	G08	Trilostane		-0.238426	-1.58336	0.575859	-0.119998
Plate 2	G09	Vecuronium Bromide		0.446016	-1.35379	0.442344	1.23871
Plate 2	G10	Bimatoprost		1.80084	-0.0423164	0.829095	2.28473
Plate 2	G11	Linezolid (Zyvox)		0.214669	0.829977	0.835366	-0.547258
Plate 2	G12	media control		0.0732175	-0.342164	-8.58634	0.777099
Plate 2	H01	Alfuzosin hydrochloride (Uroxatral)		0.473153	-1.95835	0.177031	-0.308101
Plate 2	H02	Clopidogrel (Plavix)		1.10535	-0.440808	-0.263188	0.244332
Plate 2	H03	Prazosin HCl		-0.946746	0.103103	-0.914521	0.655022
Plate 2	H04	Ranolazine dihydrochloride		-2.72517	1.54123	-0.156653	0.980194
Plate 2	H05	Repaglinide		-3.52113	0.6683	1.18928	0.850725
Plate 2	H06	Risedronate sodium		-3.99256	1.43205	1.23762	0.59221
Plate 2	H07	Rolipram		0.0248953	1.30165	0.981676	0.551245
Plate 2	H08	Sildenafil citrate		0.180563	1.23532	1.42579	0.306683
Plate 2	H09	Sumatriptan succinate		1.68925	1.56144	1.54704	0.697011
Plate 2	H10	Tianeptine sodium		1.65923	1.19159	1.78416	0.389654
Plate 2	H11	Tizanidine HCl		0.653321	1.10682	1.08221	0.269065
Plate 2	H12	media control		-0.0953773	0.939781	-1.10945	0.100478
Plate 3	A01	Topiramate		-0.975418	-0.783417	1.73736	-0.573539
Plate 3	A02	Tranilast (SB 252218)		-0.258077	-0.70652	0.930847	0.00793805
Plate 3	A03	Varenicline tartrate		-9.1123	-0.877451	-7.90532	0.472452
Plate 3	A04	Venlafaxine		-3.36825	-0.3015	-7.42814	0.587475
Plate 3	A05	Voriconazole		-0.386628	0.313598	-0.630291	0.45209
Plate 3	A06	Zileuton		0.092335	-0.458364	-0.0558145	0.626728
Plate 3	A07	Ziprasidone hydrochloride		-0.111805	-0.215079	-0.270168	0.435582
Plate 3	A08	Zonisamide		0.599264	0.768168	1.04412	0.209899
Plate 3	A09	Atazanavir sulfate		-3.6252	-0.405767	-0.475727	-1.09369
Plate 3	A10	Ofloxacin (Floxin)		0.715253	0.523952	0.403729	0.413295
Plate 3	A11	Marbofloxacin		0.276589	0.703656	0.875066	0.592559
Plate 3	A12	DMSO		-11.0826	-8.84399	-10.2136	-8.97615
Plate 3	B01	Moxifloxacin hydrochloride		1.05349	0.820632	0.321841	0.365617
Plate 3	B02	Calcitriol (Rocaltrol)		-1.43759	-2.0276	-0.539743	-1.05086
Plate 3	B03	Doxercalciferol (Hectorol)		-5.24418	-0.337521	-1.55149	-0.940891
Plate 3	B04	Alfacalcidol		-0.151514	-0.270261	-1.31607	-0.571359
Plate 3	B05	Calcifediol		-2.62073	-2.13737	-1.58526	-1.17996
Plate 3	B06	Iloperidone (Fanapt)		0.371436	0.184076	0.132678	-0.035406
Plate 3	B07	Naratriptan HCl		0.629525	0.244431	-1.5226	0.320249
Plate 3	B08	Ponatinib (AP24534)		-8.67906	-7.7056	-8.43882	-7.47941
Plate 3	B09	Fludarabine (Fludara)		-0.344651	-1.64289	-2.38482	-1.29554
Plate 3	B10	Pralatrexate (Folotyn)		-1.93056	-2.71872	-3.69053	-2.70982
Plate 3	B11	Cefaclor (Ceclor)		-0.696279	0.43627	0.0236075	0.0144226
Plate 3	B12	DMSO		-10.4171	-8.01983	-10.2812	-8.76739
Plate 3	C01	Betamethasone (Celestone)		0.579799	0.608656	1.05016	0.647799
Plate 3	C02	Mycophenolate mofetil (CellCept)		-4.53002	-4.08379	-6.18377	-4.65103
Plate 3	C03	Cephalexin (Cefalexin)		1.48251	0.731649	0.592554	0.441054
Plate 3	C04	Dyphylline (Dilor)		1.13501	0.418286	-0.136196	0.411204
Plate 3	C05	Aztreonam (Azactam, Cayston)		0.922397	0.682842	0.944763	0.337734
Plate 3	C06	Perindopril Erbumine (Aceon)		0.143144	-0.162746	0.914914	0.0487348
Plate 3	C07	Irbesartan (Avapro)		1.35692	0.536541	-1.8274	0.344218
Plate 3	C08	Alprostadil (Caverject)		0.650328	-0.112777	0.1545	-0.0592433
Plate 3	C09	Norfloxacin (Norxacin)		0.310077	0.235436	-0.379865	0.0942477
Plate 3	C10	Tadalafil (Cialis)		0.262903	0.366237	0.505965	-0.136213
Plate 3	C11	Cyclosporine (Neoral)		-8.20674	-3.65459	-8.075	-6.6427
Plate 3	C12	5uM carboplatin		-4.66117	-0.00880101	-10.3808	-0.413308
Plate 3	D01	Cidofovir (Vistide)		-0.883159	0.737756	1.06265	0.373616
Plate 3	D02	Natamycin (Pimaricin)		0.736369	-0.310583	-0.353079	0.276698
Plate 3	D03	Ibuprofen Lysine (NeoProfen)		0.845953	1.03854	0.250222	0.0214972
Plate 3	D04	Vinorelbine (Navelbine)		-5.7923	-4.69987	-6.09197	-5.76182
Plate 3	D05	Telaprevir (VX-950)		-0.72016	-0.892881	-0.942679	-1.47502
Plate 3	D06	Saxagliptin (BMS-477118,Onglyza)		0.920546	0.495545	0.698644	-0.0671759
Plate 3	D07	Febuxostat (Uloric)		0.824841	0.378725	0.380314	0.0554001
Plate 3	D08	Nebivolol (Bystolic)		-6.93552	-6.16878	-6.9594	-6.6305
Plate 3	D09	Pimobendan (Vetmedin)		-3.54693	-3.26518	-3.23693	-2.54946
Plate 3	D10	Pomalidomide		1.11002	0.0796209	0.729104	-0.000481507
Plate 3	D11	Tazarotene (Avage)		-0.506238	0.154443	-0.204765	-0.375542
Plate 3	D12	5uM carboplatin		-3.56005	0.293137	-9.79992	0.26637
Plate 3	E01	Sulfasalazine (Azulfidine)		-4.07193	1.33341	0.898078	0.371729
Plate 3	E02	Candesartan (Atacand)		0.64665	0.371058	0.549071	0.350246
Plate 3	E03	Ubenimex (Bestatin)		-0.00804421	-0.0420317	-0.00306434	-0.0509593
Plate 3	E04	Apixaban		-0.498218	0.1069	-0.846428	-0.293992
Plate 3	E05	Reserpine		-7.97349	-1.92591	-4.57272	-4.03264
Plate 3	E06	Furosemide (Lasix)		1.23886	0.3408	0.944623	0.494022
Plate 3	E07	Olmesartan medoxomil (Benicar)		1.19051	-0.140582	0.954159	0.289603
Plate 3	E08	Cefdinir (Omnicef)		1.01581	-0.0955812	1.04301	0.000481507
Plate 3	E09	Clotrimazole (Canesten)		-0.983007	-1.64371	-1.00687	-1.78282
Plate 3	E10	Rizatriptan Benzoate (Maxalt)		1.08553	-0.0535526	0.419693	0.363838
Plate 3	E11	Pyridostigmine Bromide (Mestinon)		1.10406	-0.0150016	0.310829	-0.0638792
Plate 3	E12	1000uM carboplatin		-7.93977	-6.1499	-9.08419	-3.70229
Plate 3	F01	Methimazole (Tapazole, Northyx)		-3.38322	2.28018	0.00306434	0.0595611
Plate 3	F02	Metolazone (Zaroxolyn)		0.541541	0.123868	-0.180329	0.368952
Plate 3	F03	Cefoperazone (Cefobid)		0.350222	-0.743789	0.816049	0.15936
Plate 3	F04	Silodosin (Rapaflo)		0.0424981	-0.651281	0.44121	-0.725855
Plate 3	F05	Riluzole (Rilutek)		0.174394	-0.731333	0.183611	-0.668023
Plate 3	F06	Risperidone (Risperdal)		0.529392	-0.564284	-0.133921	-0.0218398
Plate 3	F07	Sulfapyridine (Dagenan)		0.629525	-0.148956	0.15219	-0.170936
Plate 3	F08	Sulfameter (Bayrena)		0.616919	0.121609	0.283593	0.170742
Plate 3	F09	Prilocaine		1.03156	-0.23252	0.178853	0.116367
Plate 3	F10	Darunavir Ethanolate (Prezista)		0.829447	0.0925225	0.577598	0.0192202
Plate 3	F11	Prednisone (Adasone)		0.556745	0.35998	0.161423	-0.403312
Plate 3	F12	1000uM carboplatin		-7.51167	-5.89049	-5.80857	-4.30689
Plate 3	G01	Acetylcysteine		-4.66577	0.574788	0.608066	0.411314
Plate 3	G02	Alendronate (Fosamax)		-0.284213	0.00338228	0.695248	-0.16694
Plate 3	G03	Ethinyl Estradiol		-1.52531	-2.52385	-0.934019	-2.03881
Plate 3	G04	Naproxen (Aleve)		0.685252	0.3846	-1.37658	-0.663572
Plate 3	G05	Nitazoxanide (Alinia, Annita)		-0.524195	-0.244319	0.585308	-0.947835
Plate 3	G06	Triamcinolone Acetonide		0.00804421	0.0103299	0.282789	0.132186
Plate 3	G07	Orlistat (Alli, Xenical)		-0.334531	-0.635744	-1.04276	-0.57204
Plate 3	G08	Allopurinol (Zyloprim)		0.807219	0.561618	-0.242542	0.167029
Plate 3	G09	Zafirlukast (Accolate)		0.875083	0.505958	0.224271	0.338405
Plate 3	G10	Erythromycin (E-Mycin)		0.357074	0.183518	-1.42872	-0.275553
Plate 3	G11	Amphotericin B (Abelcet)		0.85075	0.151451	0.568057	-0.470677
Plate 3	G12	media control		-0.588191	-0.244523	0.33569	-0.102858
Plate 3	H01	Docosanol (Abreva)		-0.064485	-0.00338228	0.230122	0.382156
Plate 3	H02	Ibuprofen (Advil)		-0.666987	0.778152	0.733209	0.285758
Plate 3	H03	Amprenavir (Agenerase)		-4.99352	0.175522	1.02095	0.348238
Plate 3	H04	Albendazole (Albenza)		-8.52715	-5.02408	-5.02142	-5.11041
Plate 3	H05	Chlorothiazide		-2.50085	1.0291	0.80624	0.0134625
Plate 3	H06	Methyldopa (Aldomet)		-4.33065	0.634359	-0.719586	-0.480687
Plate 3	H07	Ursodiol (Actigal Urso)		0.81037	0.673486	-0.00732488	0.00409102
Plate 3	H08	Nitrofurazone (Nitrofural)		1.29447	0.816904	-1.21947	-0.362631
Plate 3	H09	Ketoprofen (Actron)		1.76191	0.680672	-1.48303	0.418135
Plate 3	H10	Ketorolac (Toradol)		1.62699	0.849382	0.588782	0.515169
Plate 3	H11	Adenosine (Adenocard)		1.86701	1.46573	1.13083	0.205641
Plate 3	H12	media control		-4.39156	-7.69548	-0.256695	-0.371887
Plate 4	A01	Cytarabine		-7.79794	-5.71784	-4.7363	-5.52548
Plate 4	A02	Zolmitriptan (Zomig)		-2.67594	-0.234805	0.371922	0.466915
Plate 4	A03	Telbivudine (Sebivo, Tyzeka)		0.718378	-0.36361	0.109584	0.170556
Plate 4	A04	Monobenzone (Benoquin)		-4.27456	-4.60753	-4.01777	-4.72946
Plate 4	A05	Tretinoin (Aberela)		-0.0128121	-0.339299	-1.09665	-0.486709
Plate 4	A06	Phenylbutazone (Butazolidin, Butatron)		0.528097	-0.417338	-0.0393726	0.439959
Plate 4	A07	Ezetimibe (Zetia)		-0.154034	-0.521228	0.305455	-0.210718
Plate 4	A08	Enalaprilat dihydrate		0.157655	-0.0732646	0.607683	0.499723
Plate 4	A09	Dofetilide (Tikosyn)		0.974116	-0.786016	0.430706	0.169839
Plate 4	A10	Isradipine (Dynacirc)		-8.72152	-0.748798	0.476628	-0.252157
Plate 4	A11	Estrone		-0.629176	-0.463594	-0.495562	-0.598941
Plate 4	A12	DMSO		-10.9047	-8.92889	-9.93991	-9.08111
Plate 4	B01	Flucytosine (Ancobon)		0.322938	0.523215	0.57465	-0.0681678
Plate 4	B02	Trichlormethiazide (Achletin)		-0.176538	0.616939	1.7504	0.510829
Plate 4	B03	Loteprednol etabonate		-10.1228	0.131499	1.1032	0.4781
Plate 4	B04	Aminocaproic acid (Amicar)		-8.08259	0.458475	0.781317	0.012253
Plate 4	B05	Aminoglutethimide (Cytadren)		-4.01595	0.763492	1.17914	0.23354
Plate 4	B06	Aminophylline (Truphylline)		-9.20296	0.345452	0.744556	0.371984
Plate 4	B07	Amorolfine Hydrochloride		0.277528	0.618913	0.0284548	0.119155
Plate 4	B08	Chloramphenicol (Chloromycetin)		0.159483	0.107516	0.020755	0.0970015
Plate 4	B09	Flurbiprofen (Ansaid)		0.570961	0.0381689	0.414044	-0.10124
Plate 4	B10	Disulfiram (Antabuse)		-9.71322	-7.55901	-7.95662	-7.55944
Plate 4	B11	Mesalamine (Lialda)		0.000940964	-0.209781	-0.560826	-0.805604
Plate 4	B12	DMSO		-9.87984	-7.95607	-9.07294	-8.0463
Plate 4	C01	Ipratropium bromide		-8.95593	-1.72614	0.350356	-0.26868
Plate 4	C02	Sulfanilamide		0.113602	0.530763	1.28439	0.674289
Plate 4	C03	Betamethasone Dipropionate (Diprolene)		-1.04645	0.239973	1.25465	0.500835
Plate 4	C04	Betapar (Meprednisone)		0.650014	0.865662	1.0797	0.518809
Plate 4	C05	Betamethasone valerate (Betnovate)		0.555692	0.510609	1.33864	0.933552
Plate 4	C06	Praziquantel (Biltricide)		0.423614	0.508757	0.667442	0.229533
Plate 4	C07	Busulfan (Myleran, Busulfex)		0.617187	0.617597	0.676254	-0.00111538
Plate 4	C08	Carbamazepine (Carbatrol)		0.972385	0.384009	0.219082	0.466355
Plate 4	C09	Hydrocortisone (Cortisol)		-1.53976	0.312373	-0.187913	-0.0525977
Plate 4	C10	Torsemide (Demadex)		0.585682	0.0937289	0.0174513	-0.206179
Plate 4	C11	Desonide		-2.76566	-0.274488	-0.411018	-0.162966
Plate 4	C12	5uM carboplatin		-1.02982	-1.32572	-0.83469	-0.75423
Plate 4	D01	Didanosine (Videx)		-3.22327	-2.011	-0.324196	-0.144898
Plate 4	D02	Divalproex sodium		0.0124066	-0.146932	0.612424	0.291024
Plate 4	D03	Emtricitabine (Emtriva)		0.42048	0.691684	0.760132	0.990681
Plate 4	D04	Progesterone (Prometrium)		-2.31962	-0.299263	-0.45692	-0.509353
Plate 4	D05	Lamivudine (Epivir)		1.04259	0.763811	0.709568	0.55334
Plate 4	D06	Eplerenone		1.01049	0.909587	0.681066	0.734808
Plate 4	D07	Hydrochlorothiazide		1.07249	1.0939	1.57943	1.26409
Plate 4	D08	Estradiol		0.305532	-0.0409365	-0.332809	-0.232694
Plate 4	D09	Deferasirox (Exjade)		-6.1795	-4.28186	-4.80028	-4.72566
Plate 4	D10	Piroxicam (Feldene)		0.729415	0.00713812	-0.4564	-0.0158904
Plate 4	D11	Gemcitabine (Gemzar)		-9.74026	-6.74068	-7.69133	-7.47146
Plate 4	D12	5uM carboplatin		-3.41598	-1.77347	-0.518859	-0.886157
Plate 4	E01	Glipizide (Glucotrol)		-9.90889	-4.10875	-0.838625	0.244836
Plate 4	E02	Glyburide (Diabeta)		-1.43142	-0.785349	-2.22002	-0.126264
Plate 4	E03	Adefovir Dipivoxil (Preveon, Hepsera)		-7.32528	-4.64409	-5.14143	-4.37322
Plate 4	E04	Zalcitabine		0.122441	-0.159162	-0.775865	0.217609
Plate 4	E05	Azathioprine (Azasan, Imuran)		-2.4315	-1.52188	-2.44582	-2.49005
Plate 4	E06	Indomethacin (Indocid, Indocin)		0.32861	0.570812	1.3656	1.22227
Plate 4	E07	Paliperidone (Invega)		0.496928	0.960901	1.09879	0.971951
Plate 4	E08	Terbinafine (Lamisil, Terbinex)		-1.34349	0.206672	0.205471	0.549932
Plate 4	E09	Levodopa (Sinemet)		-2.42532	0.353468	-0.222828	0.295559
Plate 4	E10	Levonorgestrel (Levonelle)		0.230834	0.535955	-0.142339	-0.192462
Plate 4	E11	Gemfibrozil (Lopid)		-4.54739	-0.359752	-0.338729	-0.485607
Plate 4	E12	1000uM carboplatin		-10.6106	-7.16243	-4.11377	-3.59406
Plate 4	F01	Indapamide (Lozol)		-2.87187	-2.38512	1.07209	0.504835
Plate 4	F02	Mitotane (Lysodren)		0.412636	-0.913185	0.0344177	-0.0163878
Plate 4	F03	Methylprednisolone		0.515446	0.320446	0.54761	1.14336
Plate 4	F04	Meloxicam (Mobic)		0.778559	0.419675	0.0599137	0.73935
Plate 4	F05	Mesna (Uromitexan, Mesnex)		1.12507	0.530428	0.673915	0.462209
Plate 4	F06	Methocarbamol (Robaxin)		0.849039	0.344755	0.347121	0.313193
Plate 4	F07	Prednisolone (Hydroretrocortine)		0.492289	0.789404	0.976639	1.06829
Plate 4	F08	Telmisartan (Micardis)		-1.26668	-1.07175	-0.362481	0.0502886
Plate 4	F09	Thiabendazole		-1.80521	0.392649	0.416076	0.55993
Plate 4	F10	Guaifenesin (Guaiphenesin)		0.0182242	0.109718	-0.0698756	0.18677
Plate 4	F11	Rifabutin (Mycobutin)		-4.23544	-0.481893	-0.961802	-1.13726
Plate 4	F12	1000uM carboplatin		-9.41368	-6.65114	-3.92503	-3.69905
Plate 4	G01	Nevirapine (Viramune)		0.0122189	0.558167	0.0750234	-0.626401
Plate 4	G02	Esomeprazole magnesium (Nexium)		-0.000940964	-0.00713812	-0.0174513	-0.400607
Plate 4	G03	Niacin (Nicotinic acid)		0.857725	0.173492	0.0877603	0.516262
Plate 4	G04	Nimodipine (Nimotop)		-0.486748	0.503871	0.0355154	0.996076
Plate 4	G05	Nisoldipine (Sular)		0.0307764	-0.526274	-0.981446	-0.58696
Plate 4	G06	L-Glutamine		0.616347	0.865506	-0.175293	0.174018
Plate 4	G07	Gadodiamide (Omniscan)		0.273772	0.983003	-0.204186	0.243425
Plate 4	G08	Oxybutynin (Ditropan)		0.518526	-0.359955	-0.553217	-0.34164
Plate 4	G09	Enoxacin (Penetrex)		0.859332	0.506736	-0.269994	-0.121427
Plate 4	G10	Pitavastatin calcium (Livalo)		-6.0824	-5.50879	-5.57376	-5.16509
Plate 4	G11	Rifapentine (Priftin)		-1.03187	-1.1712	-1.27039	-1.13694
Plate 4	G12	media control		0.223434	-0.125847	-0.629666	-0.752771
Plate 4	H01	Suprofen (Profenal)		-7.0872	-2.17477	-0.457787	-0.0835383
Plate 4	H02	Pyrazinamide (Pyrazinoic acid amide)		-0.233407	0.93854	-0.112029	-0.063642
Plate 4	H03	Quetiapine fumarate (Seroquel)		-2.68703	-2.6914	0.0314372	-0.29318
Plate 4	H04	Rifampin (Rifadin, Rimactane)		-0.0664603	0.564161	0.266573	1.03752
Plate 4	H05	Beta Carotene		1.03186	0.262575	0.112363	0.326258
Plate 4	H06	Cefditoren pivoxil		1.26359	1.08944	0.846585	0.3184
Plate 4	H07	Sulfadiazine		1.36569	0.985587	0.804956	0.395588
Plate 4	H08	Chlorprothixene		1.26956	0.718158	-2.39508	0.284154
Plate 4	H09	Oxytetracycline (Terramycin)		1.02656	0.640897	-0.0462232	0.00111538
Plate 4	H10	Thioguanine		-5.44376	-4.6273	-6.39443	-5.9587
Plate 4	H11	Toremifene Citrate (Fareston, Acapodene)		-5.50508	-1.81935	-2.66455	-3.34596
Plate 4	H12	media control		0.522288	-2.08893	-0.959112	-1.17452
Plate 5	A01	Ethionamide		0.0597826	-0.442488	0.026639	-0.145737
Plate 5	A02	Trifluridine (Viroptic)		-1.43543	-7.05771	-2.5932	-3.18538
Plate 5	A03	Azacitidine (Vidaza)		-5.74304	-3.04367	-2.73892	-1.14004
Plate 5	A04	Vidarabine (Vira-A)		0.212837	-0.976992	0.14719	-0.0463248
Plate 5	A05	Verteporfin (Visudyne)		-0.751642	-1.40359	-3.43629	-1.04213
Plate 5	A06	Teniposide (Vumon)		-6.67986	-6.95566	-7.48114	-6.47045
Plate 5	A07	Rifaximin (Xifaxan)		0.162296	-1.05015	-0.101229	-0.0840868
Plate 5	A08	Bacitracin zinc		0.67593	-0.934969	-4.04352	0.724101
Plate 5	A09	Simvastatin (Zocor)		-4.93131	-3.98974	-3.21871	-7.04565
Plate 5	A10	Ramipril (Altace)		-0.550725	-1.80554	0.519704	0.348055
Plate 5	A11	Fenofibrate (Tricor, Trilipix)		-2.62071	-1.19253	-2.25775	0.274868
Plate 5	A12	DMSO		-11.1786	-9.30866	-10.2273	-9.10282
Plate 5	B01	Ranolazine (Ranexa)		0.00812634	0.810658	0.954887	0.502042
Plate 5	B02	Ranitidine (Zantac)		0.403115	0.551239	0.952588	0.853825
Plate 5	B03	Acadesine		0.328022	0.570177	0.717266	0.824638
Plate 5	B04	Acetylcholine chloride		0.0558009	0.621464	0.280693	0.699668
Plate 5	B05	Acipimox		0.548136	1.76911	-1.23112	0.636017
Plate 5	B06	Acyclovir (Aciclovir)		0.291275	0.640592	0.109864	0.761575
Plate 5	B07	Nifedipine (Adalat)		0.662142	0.435473	-0.0165996	0.735829
Plate 5	B08	Amiloride hydrochloride (Midamor)		-0.212264	-0.0100521	-1.81111	0.0297518
Plate 5	B09	Amlodipine besylate (Norvasc)		-2.23144	-1.84601	-2.6887	-2.02671
Plate 5	B10	Chlorpheniramine Maleate		-0.234277	0.261117	-0.928109	0.0721266
Plate 5	B11	Clofibrate (Atromid-S)		0.15236	0.156569	-0.550067	0.313816
Plate 5	B12	DMSO		-9.1765	-8.05755	-8.92156	-8.30229
Plate 5	C01	Fenoprofen calcium		0.956415	1.13264	0.915797	-1.19045
Plate 5	C02	Erdosteine		0.718849	0.778455	0.945047	0.529387
Plate 5	C03	Betaxolol hydrochloride (Betoptic)		0.735424	0.792218	0.335322	0.425355
Plate 5	C04	Proparacaine HCl		0.188273	0.215882	0.291229	0.426702
Plate 5	C05	Pranlukast		0.614281	0.942904	0.163122	0.0364994
Plate 5	C06	Oxfendazole		-0.53553	-4.77861	-1.69439	-0.205132
Plate 5	C07	Carvedilol		-1.21337	-0.973866	-1.28386	-1.0566
Plate 5	C08	Atracurium besylate		-0.132302	-0.723592	-0.851643	-0.395452
Plate 5	C09	Butoconazole nitrate		-1.76722	-2.23732	-2.41447	-2.74768
Plate 5	C10	Azithromycin (Zithromax)		-0.276632	0.107295	-0.150734	-0.634825
Plate 5	C11	Albendazole Oxide (Ricobendazole)		-2.03897	-1.63572	-1.87849	-0.706425
Plate 5	C12	5uM carboplatin		-0.170232	-1.52285	-1.75285	-1.50142
Plate 5	D01	Flubendazole (Flutelmium)		-0.386596	0.695168	-0.858663	-5.94302
Plate 5	D02	Chloroxine		-0.625648	-3.6396	0.120017	-4.17503
Plate 5	D03	Lomustine (CeeNU)		0.567052	0.609569	0.723828	0.272919
Plate 5	D04	Chenodeoxycholic acid		0.839432	0.0765876	0.309176	-0.170353
Plate 5	D05	Cimetidine (Tagamet)		0.70237	1.18204	0.0491145	0.520686
Plate 5	D06	Clemastine Fumarate		-1.74221	-0.7907	-1.88943	-1.70518
Plate 5	D07	Curcumin		-3.64905	-2.23644	-1.10567	-1.61369
Plate 5	D08	Daidzein		0.270575	0.00787537	0.196023	0.0738717
Plate 5	D09	Oxibendazole		-6.34105	-5.52107	-4.4789	-4.65663
Plate 5	D10	Penicillamine (Cuprimine)		-0.137803	0.193186	-0.199451	-0.527727
Plate 5	D11	Bifonazole		-1.74753	-2.12821	-1.54326	-1.51988
Plate 5	D12	5uM carboplatin		-0.438514	-0.907383	-1.45791	-0.858389
Plate 5	E01	Pefloxacin mesylate		0.513615	0.84747	0.392214	-1.53407
Plate 5	E02	Metoprolol tartrate		0.370634	0.518317	0.568983	0.3944
Plate 5	E03	Etidronate (Didronel)		0.597332	1.33454	0.79965	0.244144
Plate 5	E04	Diethylstilbestrol (Stilbestrol)		-0.0533309	-0.00787537	0.0949756	-4.68921
Plate 5	E05	Diltiazem HCl (Tiazac)		0.31791	0.475854	-0.361089	0.228564
Plate 5	E06	Diphenhydramine HCl (Benadryl)		0.445917	0.553169	0.0465028	0.157296
Plate 5	E07	Dapoxetine hydrochloride (Priligy)		-0.742023	-0.665996	-0.336766	-1.05047
Plate 5	E08	Risedronic acid (Actonel)		-0.221338	-1.16059	-0.269102	0.135254
Plate 5	E09	Tranexamic acid (Transamin)		0.382994	0.617978	0.476965	0.351752
Plate 5	E10	Valaciclovir HCl		0.0606118	0.406698	0.175411	-0.344383
Plate 5	E11	Ganciclovir		0.154642	0.235199	-0.162747	0.169702
Plate 5	E12	1000uM carboplatin		-7.50577	-6.55217	-7.82607	-3.83615
Plate 5	F01	Roxatidine acetate HCl		0.979568	0.884591	0.866654	-1.96384
Plate 5	F02	Protionamide (Prothionamide)		0.321862	1.09773	0.254841	0.168705
Plate 5	F03	Idoxuridine		-0.796109	-0.830352	-1.81268	-1.92689
Plate 5	F04	Sparfloxacin		0.273924	0.146756	0.670411	0.325395
Plate 5	F05	Felodipine (Plendil)		-0.397048	-1.48159	0.0165996	0.0587257
Plate 5	F06	Deflazacort (Calcort)		-0.362883	-0.154517	0.777463	0.596984
Plate 5	F07	Nizatidine		-0.000586873	-0.290297	0.216994	-0.183557
Plate 5	F08	Carbidopa		0.353535	-0.394945	0.528207	0.385984
Plate 5	F09	Valsartan (Diovan)		0.523522	-0.129505	0.433282	0.799616
Plate 5	F10	Dipyridamole (Persantine)		-0.599372	-0.40975	-0.861252	-0.378259
Plate 5	F11	Hydroxyurea (Cytodrox)		0.0478287	-0.0333339	-0.859033	-0.257328
Plate 5	F12	1000uM carboplatin		-7.76819	-5.95799	-8.1078	-4.41897
Plate 5	G01	Potassium iodide		0.665704	1.17009	0.323864	0.116277
Plate 5	G02	Tropisetron		-0.116861	0.117721	0.0169088	-0.531705
Plate 5	G03	Nicotinamide (Niacinamide)		0.305402	1.06819	0.550024	0.469599
Plate 5	G04	Talc		0.644895	1.22161	0.329379	0.547528
Plate 5	G05	Vitamin B12		0.296041	0.899238	0.296196	0.767833
Plate 5	G06	Diclofenac		0.000586873	-0.19663	0.308302	0.0944717
Plate 5	G07	Avobenzone (Parsol 1789)		0.290957	-0.139942	0.262493	0.303729
Plate 5	G08	Amlodipine (Norvasc)		-0.874123	-1.69659	-0.99266	-2.99842
Plate 5	G09	Metronidazole (Flagyl)		-0.26236	0.112776	0.323719	0.238816
Plate 5	G10	Flutamide (Eulexin)		-0.636382	-0.304192	-0.20608	-0.249523
Plate 5	G11	Fluvastatin sodium (Lescol)		-5.64979	-4.2867	-4.16511	-3.32186
Plate 5	G12	media control		-0.504716	0.572738	0.188267	0.00576204
Plate 5	H01	Tioconazole		-1.61818	-0.322008	-1.63165	-2.68561
Plate 5	H02	Disodium Cromoglycate		0.867235	1.26789	0.636335	0.892454
Plate 5	H03	Tropicamide		1.13771	1.47983	0.621873	-0.17649
Plate 5	H04	Pregnenolone		1.59229	1.01813	1.00695	0.537152
Plate 5	H05	Sulfamethoxazole		1.19911	1.39744	0.771901	-0.00576204
Plate 5	H06	Sulfisoxazole		0.51819	0.585527	0.368817	-0.232243
Plate 5	H07	Crystal violet		-7.96785	-6.70189	-7.29944	-7.16438
Plate 5	H08	Haloperidol (Haldol)		-1.36256	0.790233	-1.48178	0.304144
Plate 5	H09	Phenindione (Rectadione)		0.925389	0.692673	0.338508	0.792655
Plate 5	H10	Alibendol		-0.262712	1.00677	-1.37237	0.824762
Plate 5	H11	Irsogladine		0.165225	0.202555	-0.408413	0.730158
Plate 5	H12	media control		-1.41756	-0.641617	-8.75282	0.125919
Plate 6	A01	Triamcinolone (Aristocort)		-0.0871609	-0.877064	0.188061	-10.5611
Plate 6	A02	Nystatin (Mycostatin)		0.259475	-1.86686	0.412195	-2.06898
Plate 6	A03	Isoniazid (Tubizid)		1.35448	-0.945954	0.00808734	-0.812686
Plate 6	A04	Levamisole Hydrochloride (Ergamisol)		-2.37377	-1.00177	0.532326	-1.01899
Plate 6	A05	Levofloxacin (Levaquin)		-0.878267	-1.24208	0.683362	-0.0876861
Plate 6	A06	Enalapril maleate (Vasotec)		-8.53912	0.115608	0.958092	0.608154
Plate 6	A07	Menadione		-8.35742	-0.31988	-0.979176	0.301442
Plate 6	A08	Metformin hydrochloride (Glucophage)		-0.192907	0.275563	-1.26652	1.1479
Plate 6	A09	Methoxsalen (Oxsoralen)		-0.369674	-0.0809556	0.421468	1.32261
Plate 6	A10	Miconazole nitrate		-2.62577	-2.34006	-6.93724	-1.04837
Plate 6	A11	Sulfamethizole (Proklar)		-0.00698821	-0.228437	-1.47758	1.73138
Plate 6	A12	DMSO		-10.8333	-8.19331	-11.1693	-7.60794
Plate 6	B01	Sulbactam		-0.964403	-1.01162	0.278896	-9.85507
Plate 6	B02	Tolfenamic acid		-0.0987935	-0.57807	0.326271	-0.734022
Plate 6	B03	Pranoprofen		1.11559	-0.346812	-1.15767	0.211583
Plate 6	B04	Sulphadimethoxine		0.551371	0.00631255	-0.304974	-1.03982
Plate 6	B05	Rimantadine (Flumadine)		0.0279559	-0.48927	-1.24586	-0.43115
Plate 6	B06	Primidone (Mysoline)		0.0668619	0.791972	-0.775531	0.0139446
Plate 6	B07	Nefiracetam (Translon)		-0.0485646	1.42305	0.856562	0.559365
Plate 6	B08	Nicorandil (Ikorel)		-0.15835	-0.117251	-0.3911	1.01525
Plate 6	B09	Tamoxifen Citrate (Nolvadex)		-3.10466	-2.69443	-3.73209	-3.02821
Plate 6	B10	Meglumine		0.246538	0.797446	-0.0392782	2.13538
Plate 6	B11	Aripiprazole (Abilify)		-8.28628	-0.383293	-7.02671	-1.16095
Plate 6	B12	DMSO		-10.0359	-7.28122	-10.707	-6.65373
Plate 6	C01	Sarafloxacin HCl		-0.178737	-0.770067	1.29131	-9.66169
Plate 6	C02	Methscopolamine (Pamine)		0.409085	1.49253	1.44405	-0.247796
Plate 6	C03	Amiodarone HCl		-1.21117	0.107509	-1.31397	-2.46388
Plate 6	C04	Adenine		0.888541	0.547107	0.621826	-1.35401
Plate 6	C05	Adenine sulfate		1.27411	2.00042	1.17723	0.411014
Plate 6	C06	Adenine hydrochloride		1.23196	1.7304	1.09695	-0.0139446
Plate 6	C07	Ticlopidine HCl		0.15662	0.85603	0.796938	-0.173343
Plate 6	C08	ATP (Adenosine-Triphosphate)		0.658227	1.79804	1.237	1.76981
Plate 6	C09	Meclizine 2HCl		-0.462489	1.38062	0.219719	1.1117
Plate 6	C10	Mometasone furoate		-2.90662	-3.30106	-2.48678	-1.75741
Plate 6	C11	Propylthiouracil		0.093293	1.28871	-0.985689	1.79848
Plate 6	C12	5uM carboplatin		0.791045	0.126503	-9.80635	2.21281
Plate 6	D01	Fluticasone propionate (Flonase, Veramyst)		0.046324	0.663494	0.603676	-9.51073
Plate 6	D02	Lacidipine (Lacipil, Motens)		-0.0999437	-0.746715	0.563841	-1.85884
Plate 6	D03	Procarbazine HCl (Matulane)		-0.0629704	0.188226	-1.02518	-0.231943
Plate 6	D04	Ondansetron (Zofran)		-2.12731	0.275903	0.285868	0.107702
Plate 6	D05	Liranaftate		-0.138329	1.16639	-0.406416	-0.56006
Plate 6	D06	D-Cycloserine		0.0440839	0.920698	0.908639	0.666513
Plate 6	D07	Sodium butyrate		-0.0283752	1.18684	1.29059	-0.256803
Plate 6	D08	Sodium orthovanadate		-0.560046	0.671151	0.377781	0.36342
Plate 6	D09	Elvitegravir (GS-9137)		-1.58031	0.680042	0.0234644	0.718137
Plate 6	D10	Maraviroc		0.376909	1.72729	0.637611	1.63678
Plate 6	D11	Raltegravir (MK-0518)		0.411441	1.20065	-1.30298	2.47291
Plate 6	D12	5uM carboplatin		-2.09919	-0.058802	-9.29959	1.1046
Plate 6	E01	Pyrimethamine		-1.11673	-1.21671	-0.598472	-9.14999
Plate 6	E02	Sulindac (Clinoril)		0.0404417	0.934734	0.470973	-1.25917
Plate 6	E03	Taurine		-0.254989	0.896218	-2.0789	-0.30918
Plate 6	E04	Pramipexole dihydrochloride monohydrate		-0.882749	0.697928	0.0786097	-1.08123
Plate 6	E05	Suplatast tosylate		0.00698821	0.300146	-0.00808734	-0.374003
Plate 6	E06	Mirtazapine (Remeron, Avanza)		0.739909	0.583364	0.0242088	0.398517
Plate 6	E07	Benidipine hydrochloride		-1.60093	-0.115217	-1.39733	-1.8219
Plate 6	E08	Formoterol hemifumarate		0.2287	0.145421	0.257387	1.36026
Plate 6	E09	Chlormezanone (Trancopal)		0.537706	0.795318	0.808763	1.17783
Plate 6	E10	Ketotifen fumarate (Zaditor)		1.03147	0.916701	-0.347647	0.719081
Plate 6	E11	Urapidil HCl		1.09901	0.552236	-0.711976	1.16156
Plate 6	E12	1000uM carboplatin		-7.61779	-5.42501	-9.1714	-3.05577
Plate 6	F01	Ginkgolide A		-0.954634	0.721772	0.24433	-8.20249
Plate 6	F02	Ciprofloxacin (Cipro)		0.136556	-0.25713	-0.175458	0.0351995
Plate 6	F03	Diclazuril		-0.393602	-0.156256	-1.60307	-1.89669
Plate 6	F04	Uridine		-0.830687	-0.376834	-0.216426	-0.225618
Plate 6	F05	Flunarizine 2HCl		-1.4282	-2.35081	-1.66297	-2.85463
Plate 6	F06	Fenticonazole nitrate		-2.75242	-2.69926	-2.52953	-2.474
Plate 6	F07	Rebamipide		-0.382534	-0.45394	0.471907	-0.91946
Plate 6	F08	Epalrestat		0.150581	0.572054	0.241394	0.477065
Plate 6	F09	Aspartame		1.61235	1.33239	0.308482	0.846309
Plate 6	F10	Candesartan cilexetil (Atacand)		0.80007	0.983311	-0.111818	1.10532
Plate 6	F11	Phentolamine mesilate		0.890938	1.96934	-1.49747	1.2603
Plate 6	F12	1000uM carboplatin		-7.13579	-5.73436	-8.46775	-2.69167
Plate 6	G01	Nimesulide		-0.106562	0.315845	-1.28192	0.298998
Plate 6	G02	Dyclonine HCl		0.132838	-0.00631255	-0.272149	0.172805
Plate 6	G03	Memantine HCl (Namenda)		-0.538804	0.0762094	-1.35967	-0.913952
Plate 6	G04	Cyproheptadine HCl (Periactin)		-4.11294	-1.17101	-2.1175	-2.10321
Plate 6	G05	Doxifluridine		0.422294	-0.10912	-0.368771	-0.221932
Plate 6	G06	Pioglitazone hydrochloride (Actos)		0.347457	-1.58007	0.361134	0.7929
Plate 6	G07	Lornoxicam (Xefo)		0.651469	-0.254081	0.782536	-0.36585
Plate 6	G08	Clindamycin phosphate		-1.62106	-2.31804	-0.551787	-0.551007
Plate 6	G09	Strontium ranelate (Protelos)		-0.695687	-0.558709	0.839263	1.1316
Plate 6	G10	Captopril (Capoten)		1.79265	-0.437465	1.02255	1.70651
Plate 6	G11	Oxytetracycline dihydrate		0.800435	0.77475	0.658661	1.81008
Plate 6	G12	media control		-2.40929	-0.0697741	-0.238364	1.83467
Plate 6	H01	Cytidine		0.817831	-0.098239	-0.208712	0.607538
Plate 6	H02	Orphenadrine citrate (Norflex)		0.993734	-1.58159	-0.15515	0.71788
Plate 6	H03	Gimeracil		1.13945	0.348256	0.970531	1.17005
Plate 6	H04	Cyclophosphamide monohydrate		1.77882	0.0944487	1.54165	0.747574
Plate 6	H05	Tolnaftate		0.792021	-0.170079	0.652936	-1.02588
Plate 6	H06	Terazosin HCl (Hytrin)		0.56742	-0.700569	0.15203	0.313174
Plate 6	H07	Bromhexine HCl		0.0510812	-0.732971	0.200193	-0.497836
Plate 6	H08	Lovastatin (Mevacor)		-1.89094	-3.0259	-2.26833	-2.07118
Plate 6	H09	Tiopronin (Thiola)		1.77108	1.63328	0.759452	0.902242
Plate 6	H10	Balofloxacin		1.63706	1.5116	-0.184575	1.32457
Plate 6	H11	Lafutidine		1.64249	-0.989032	1.67627	0.903149
Plate 6	H12	media control		1.32999	0.531367	0.563675	1.98487
Plate 7	A01	Moxonidine		0.34062	0.272272	0.511593	0.357768
Plate 7	A02	Ozagrel HCl		-0.121047	0.906818	1.10949	1.17045
Plate 7	A03	Argatroban		1.0041	0.825607	1.40585	0.856967
Plate 7	A04	Mitiglinide calcium		0.31335	1.03012	1.89846	1.38965
Plate 7	A05	Mecarbinate		0.363499	1.59383	1.21162	1.34558
Plate 7	A06	Rosiglitazone HCl		2.43278	0.74862	1.91915	1.15827
Plate 7	A07	Lisinopril (Zestril)		0.261947	0.215456	1.67999	0.776976
Plate 7	A08	Atorvastatin calcium (Lipitor)		-3.02576	-1.84588	-1.45481	-2.22202
Plate 7	A09	Famotidine (Pepcid)		0.486314	0.30757	1.70952	1.12733
Plate 7	A10	Moexipril HCl		0.259186	0.690285	1.94948	1.28994
Plate 7	A11	Cleviprex (Clevidipine)		0.480257	0.189604	1.18258	0.885755
Plate 7	A12	DMSO		-9.51857	-8.22903	-8.1439	-7.54455
Plate 7	B01	Cilazapril monohydrate (Inhibace)		0.674445	0.36545	0.643827	0.305112
Plate 7	B02	Adiphenine HCl		0.512731	-0.19724	0.0251877	-0.0630537
Plate 7	B03	Duloxetine HCl (Cymbalta)		-2.84123	-1.71619	-3.63615	-3.86935
Plate 7	B04	Trimebutine		0.372391	-1.07686	0.573802	-0.456831
Plate 7	B05	Ivabradine HCl (Procoralan)		1.13191	0.277068	1.04793	0.129262
Plate 7	B06	Rivastigmine tartrate (Exelon)		0.756774	-0.267586	1.59553	-0.0281112
Plate 7	B07	media control		1.09889	0.456089	0.842003	0.311685
Plate 7	B08	Dexmedetomidine HCl (Precedex)		0.0439467	-0.449758	0.74602	-0.161467
Plate 7	B09	Betaxolol (Betoptic)		1.44489	-0.309222	0.664844	-1.9046
Plate 7	B10	Detomidine HCl		1.2377	-0.274638	0.677046	0.597216
Plate 7	B11	Fosinopril sodium (Monopril)		1.32529	0.430474	0.762614	0.195196
Plate 7	B12	DMSO		-8.22623	-7.47047	-7.16182	-6.51911
Plate 7	C01	Almotriptan malate (Axert)		-0.135025	0.256004	-0.133748	0.60386
Plate 7	C02	Ambrisentan		-0.633495	0.0445996	0.389278	0.624836
Plate 7	C03	Bexarotene		-0.741006	-0.0142994	-0.532038	-0.294569
Plate 7	C04	Temocapril HCl		0.155246	-0.244431	-0.384784	-0.0975268
Plate 7	C05	Gabexate mesylate		0.871811	0.481916	-0.147188	0.203997
Plate 7	C06	Rasagiline mesylate		-0.935529	-0.479163	0.0251877	-0.189171
Plate 7	C07	Naltrexone HCl		0.0958178	-0.266757	-0.341332	-0.183917
Plate 7	C08	Levosulpiride (Levogastrol)		0.261947	0.00763102	0.170125	-0.0663432
Plate 7	C09	Azasetron HCl (Y-25130)		-0.35531	-0.769111	-0.504557	0.553157
Plate 7	C10	Mizolastine (Mizollen)		1.2882	1.01724	0.389278	0.911407
Plate 7	C11	Flunixin meglumin		2.19826	0.0670263	0.862579	2.48864
Plate 7	C12	5uM carboplatin		-0.0262712	0.132524	1.65926	1.8077
Plate 7	D01	Imidapril (Tanatril)		-0.493529	0.806891	0.27619	0.352596
Plate 7	D02	Vinpocetine (Cavinton)		-0.421968	0.348416	-0.303967	-0.172117
Plate 7	D03	Lapatinib		-0.868616	1.34739	-1.05534	-6.03331
Plate 7	D04	Blonanserin (Lonasen)		0.417021	-0.195199	-0.323859	-1.00223
Plate 7	D05	Cisatracurium besylate (Nimbex)		-0.572477	-0.653296	-0.810448	-1.18009
Plate 7	D06	Dronedarone HCl (Multaq)		-7.7635	-6.38662	-6.87636	-6.90075
Plate 7	D07	Conivaptan HCl (Vaprisol)		-2.18101	-0.746543	-1.18669	-1.71853
Plate 7	D08	Ibutilide fumarate		-1.07692	-1.43137	-1.15057	-1.47595
Plate 7	D09	Probucol		-0.326677	-0.576919	-0.283413	-0.267563
Plate 7	D10	Arbidol HCl		-0.302567	-1.14293	-0.670736	-0.621302
Plate 7	D11	Licofelone		-1.50491	-0.690371	-0.126084	0.266667
Plate 7	D12	5uM carboplatin		0.115294	-0.295024	0.73419	0.582788
Plate 7	E01	Dextrose (D-glucose)		0.420851	0.855983	0.712058	0.530728
Plate 7	E02	Xylose		-0.170342	0.325849	-0.315146	-0.64715
Plate 7	E03	Mestranol		0.174111	-1.27281	-0.256305	-0.627699
Plate 7	E04	Naftopidil (Flivas)		0.235864	-0.698549	-0.833619	-1.54472
Plate 7	E05	S-(+)-Rolipram		-0.259435	-0.320528	-0.406275	-1.14692
Plate 7	E06	Bazedoxifene HCl		-7.16124	-6.06155	-6.46927	-6.71371
Plate 7	E07	Fudosteine		-0.963612	-0.212781	-0.420231	-0.853252
Plate 7	E08	Atropine		-1.4242	-0.929273	-0.52814	-1.68023
Plate 7	E09	Roflumilast (Daxas)		-0.265948	-0.357569	-0.663787	0.0281112
Plate 7	E10	Gabapentin (Neurontin)		0.437291	0.133665	0.172152	0.337213
Plate 7	E11	Sitafloxacin hydrate		0.116104	0.723565	1.03134	0.518184
Plate 7	E12	1000uM carboplatin		-6.3918	-5.81884	-2.21382	-1.57531
Plate 7	F01	BIBR-1048 (Dabigatran)		0.462048	1.17218	0.158171	0.582788
Plate 7	F02	Tebipenem pivoxil (L-084)		-0.40545	0.309401	-0.0251877	-0.363273
Plate 7	F03	Rosuvastatin calcium (Crestor)		-1.03722	-0.384269	-0.494227	-0.481171
Plate 7	F04	Dichlorphenamide (Diclofenamide)		1.79878	1.54636	0.642395	1.07126
Plate 7	F05	BIBR 953 (Dabigatran etexilate, Pradaxa)		0.0262712	0.343693	0.277072	-0.224983
Plate 7	F06	Aliskiren hemifumarate		-0.434054	-0.975376	-0.73562	-0.593548
Plate 7	F07	OSI-420 (Desmethyl Erlotinib)		-4.08485	-1.96853	-2.62378	-3.12826
Plate 7	F08	DAPT (GSI-IX)		-0.575696	-1.04001	-0.680641	-1.34141
Plate 7	F09	Irinotecan HCl Trihydrate (Campto)		-8.26584	-6.75448	-7.10876	-6.72843
Plate 7	F10	Apatinib (YN968D1)		-2.8594	-2.33253	-0.306945	-0.716095
Plate 7	F11	TAME		0.665668	-0.00763102	1.23795	1.17045
Plate 7	F12	1000uM carboplatin		-6.4133	-6.42228	-2.72484	-2.06565
Plate 7	G01	Eltrombopag (SB-497115-GR)		-5.10995	-3.47265	-4.45685	-3.3179
Plate 7	G02	Esomeprazole sodium (Nexium)		-0.911991	0.0693401	-0.321617	-0.409125
Plate 7	G03	Fesoterodine fumarate (Toviaz)		0.0852387	0.655066	0.319861	-0.231989
Plate 7	G04	Abiraterone Acetate (CB7630)		-0.997307	-0.706741	-0.121778	0.111004
Plate 7	G05	Artemether (SM-224)		-1.17104	-0.0347564	-0.273292	-0.500615
Plate 7	G06	DL-Carnitine hydrochloride		-0.625134	-0.12352	-0.135426	-0.642384
Plate 7	G07	Nalidixic acid (NegGram)		-0.34428	0.492841	-0.187732	0.636308
Plate 7	G08	Ammonium Glycyrrhizinate (AMGZ)		-0.590895	0.0643254	-0.354101	-0.629764
Plate 7	G09	D-Mannitol (Osmitrol)		-0.668005	0.608947	-0.0390382	0.102728
Plate 7	G10	L-carnitine (Levocarnitine)		-0.523513	0.286644	1.322	0.428258
Plate 7	G11	Sorbitol (Glucitol)		0.249316	0.130622	0.997971	0.959215
Plate 7	G12	media control		0.499916	0.564793	1.50203	1.3566
Plate 7	H01	Cephalomannine		-7.47445	-5.47506	-6.59407	-5.69939
Plate 7	H02	10-DAB (10-Deacetylbaccatin)		-5.18998	-4.30186	-4.0661	-3.74829
Plate 7	H03	Paeoniflorin		2.33054	2.3501	2.21545	1.22188
Plate 7	H04	Geniposide		1.3875	1.65373	1.95496	0.9598
Plate 7	H05	Genipin		0.815843	1.58048	1.47708	1.03037
Plate 7	H06	Geniposidic acid		0.956431	1.01472	1.50872	0.699599
Plate 7	H07	Tolbutamide		0.833262	1.24851	1.08433	1.48267
Plate 7	H08	Levosimendan		-0.83619	-0.838417	-0.369167	0.238861
Plate 7	H09	Amantadine hydrochloride (Symmetrel)		0.662372	0.362193	0.264714	0.525425
Plate 7	H10	Amfebutamone (Bupropion)		1.09922	-0.0759422	2.0674	1.32197
Plate 7	H11	Benserazide		1.25579	1.03638	1.87005	1.97517
Plate 7	H12	media control		0.376253	0.72524	1.68313	1.53721
Plate 8	A01	Bupivacaine hydrochloride (Marcain)		-0.321093	-0.104277	-0.277468	-0.307409
Plate 8	A02	Bethanechol chloride		0.764562	0.810802	0.573564	0.591582
Plate 8	A03	Chlorpromazine (Sonazine)		-2.20494	-1.01457	-2.64059	-2.62751
Plate 8	A04	Clindamycin hydrochloride (Dalacin)		0.824756	0.623251	0.458372	0.585353
Plate 8	A05	Clonidine hydrochloride (Catapres)		1.007	0.723253	0.969482	0.755184
Plate 8	A06	Clozapine (Clozaril)		0.412686	0.0864482	-0.168012	0.120035
Plate 8	A07	Pramipexole (Mirapex)		0.487017	0.548714	0.146125	0.610316
Plate 8	A08	Domperidone (Motilium)		0.841579	0.437247	-1.61107	0.71353
Plate 8	A09	Donepezil HCl (Aricept)		-0.236343	0.397785	-0.364307	-0.0185844
Plate 8	A10	Estriol		0.554307	0.88359	0.28741	0.428202
Plate 8	A11	Famciclovir (Famvir)		-0.232007	0.032043	0.107192	0.47271
Plate 8	A12	DMSO		-10.3065	-8.48757	-9.43878	-8.21476
Plate 8	B01	Fenbendazole (Panacur)		-7.07908	-5.60857	-4.9106	-4.38699
Plate 8	B02	Fleroxacin (Quinodis)		0.618303	-0.068811	0.132812	0.562983
Plate 8	B03	Fluocinolone acetonide (Flucort-N)		0.1796	-0.0458521	0.434535	0.67258
Plate 8	B04	Gallamine triethiodide (Flaxedil)		0.140173	0.422737	0.343866	-0.134278
Plate 8	B05	Imatinib (Gleevec)		-0.16596	0.106906	0.00321052	-0.224462
Plate 8	B06	Itraconazole (Sporanox)		0.628999	0.614195	0.369338	-0.27083
Plate 8	B07	Lincomycin hydrochloride (Lincocin)		0.398555	0.538272	0.251486	0.164632
Plate 8	B08	Loperamide hydrochloride		-5.77753	-4.95355	-5.18576	-4.51988
Plate 8	B09	Manidipine (Manyper)		-6.00949	-5.01453	-5.7231	-4.95187
Plate 8	B10	Milrinone (Primacor)		0.329731	0.345628	-0.294107	-0.261881
Plate 8	B11	Mitoxantrone Hydrochloride		-9.63245	-8.12927	-9.3015	-8.08498
Plate 8	B12	DMSO		-9.79644	-7.82647	-8.43522	-7.96776
Plate 8	C01	Moroxydine		-0.0590328	0.853221	0.601407	0.316612
Plate 8	C02	Mycophenolic (Mycophenolate)		-4.87897	-4.31264	-5.33234	-5.17055
Plate 8	C03	Nateglinide (Starlix)		0.0272695	0.414556	0.244433	0.137682
Plate 8	C04	Neostigmine bromide (Prostigmin)		0.0734412	-0.116907	-0.0206611	-0.201154
Plate 8	C05	Nitrendipine		-0.630263	-0.0158147	0.309829	-0.104293
Plate 8	C06	Novobiocin sodium (Albamycin)		0.239091	0.196629	0.555508	-0.326481
Plate 8	C07	Olanzapine (Zyprexa)		0.350102	-0.338537	0.255686	-0.135923
Plate 8	C08	Olopatadine hydrochloride (Opatanol)		0.126892	0.193386	-0.428671	0.000627746
Plate 8	C09	Oxymetazoline hydrochloride		-0.378419	-0.15521	0.517398	0.435269
Plate 8	C10	Ozagrel		0.58671	-0.0625566	0.39086	-0.182591
Plate 8	C11	Pancuronium (Pavulon)		-0.249853	0.292507	0.488684	0.0164632
Plate 8	C12	5uM carboplatin		-0.104702	0.323414	0.984443	0.407248
Plate 8	D01	Pantothenic acid (pantothenate)		0.20765	0.619422	0.429179	0.370744
Plate 8	D02	Phenoxybenzamine HCl		0.27079	0.242172	-0.0580597	-0.168245
Plate 8	D03	Propafenone (Rytmonorm)		-0.414899	-0.538533	-0.66755	-0.0783312
Plate 8	D04	Quinine hydrochloride dihydrate		-0.507313	-0.587929	-0.392053	-0.294859
Plate 8	D05	Racecadotril (Acetorphan)		0.0116379	0.193195	0.339341	0.701489
Plate 8	D06	Ribavirin (Copegus)		0.449342	0.714561	0.291714	0.740337
Plate 8	D07	Rosiglitazone maleate		0.482164	0.37031	0.851957	0.474564
Plate 8	D08	Roxithromycin (Roxl-150)		-0.849657	-0.756401	-0.36062	0.25547
Plate 8	D09	Salbutamol sulfate (Albuterol)		-0.966072	-0.581388	-0.540038	0.478681
Plate 8	D10	Scopolamine hydrobromide		-0.319135	0.0417135	-0.397003	0.620403
Plate 8	D11	Sotalol (Betapace)		-0.10776	-0.61714	0.125446	0.266686
Plate 8	D12	5uM carboplatin		0.002883	0.261394	0.662858	1.19885
Plate 8	E01	Spectinomycin hydrochloride		0.424008	0.681346	0.860702	0.911961
Plate 8	E02	Sulfadoxine (Sulphadoxine)		0.00011535	0.33546	0.618414	-0.0720665
Plate 8	E03	Tenoxicam (Mobiflex)		-0.186931	0.0576554	1.01492	-0.00188358
Plate 8	E04	Tobramycin		-0.00011535	0.0158147	-0.18058	-0.399213
Plate 8	E05	Vardenafil (Vivanza)		0.056344	-0.152743	0.466682	-0.00405356
Plate 8	E06	Xylazine HCl		0.0759443	0.0257167	1.05052	-0.000627746
Plate 8	E07	Maprotiline hydrochloride		-1.98083	-1.40347	-0.999734	-1.29758
Plate 8	E08	Naphazoline hydrochloride (Naphcon)		-0.395015	-0.651108	0.16106	-0.0478997
Plate 8	E09	Epinephrine bitartrate (Adrenalinium)		-1.00507	-0.447195	-0.158717	-0.0806536
Plate 8	E10	L-Adrenaline (Epinephrine)		-0.743083	-0.620548	-0.110318	0.566416
Plate 8	E11	DL-Adrenaline		-0.862619	-0.991618	-0.00321052	0.273253
Plate 8	E12	1000uM carboplatin		-6.32516	-5.53085	-3.23972	-2.61864
Plate 8	F01	Phenytoin sodium (Dilantin)		0.0932069	0.809465	0.423424	0.620602
Plate 8	F02	Phenytoin (Lepitoin)		0.220293	0.234234	0.245111	-0.00211195
Plate 8	F03	Methacycline hydrochloride (Physiomycine)		-0.947091	-0.238008	-0.0292663	-0.449647
Plate 8	F04	Ciclopirox (Penlac)		-8.17646	-6.75685	-7.38719	-6.90335
Plate 8	F05	Dopamine hydrochloride (Inotropin)		-0.284991	-0.0583245	-0.204325	-0.494789
Plate 8	F06	Ritodrine hydrochloride (Yutopar)		-0.390304	-0.613507	-0.28457	0.0177141
Plate 8	F07	Isoconazole nitrate (Travogen)		-2.0078	-1.50545	-1.08767	-1.3826
Plate 8	F08	Econazole nitrate (Spectazole)		-2.05238	-1.79265	-1.59543	-1.30272
Plate 8	F09	Miconazole (Monistat)		-7.98666	-7.24491	-7.70214	-6.50974
Plate 8	F10	Secnidazole (Flagentyl)		0.0638734	-0.189271	-0.376003	0.249527
Plate 8	F11	Acetanilide (Antifebrin)		-0.381387	-0.134893	0.252706	0.74568
Plate 8	F12	1000uM carboplatin		-6.35331	-5.65194	-3.28556	-2.63337
Plate 8	G01	Lomefloxacin hydrochloride (Maxaquin)		-0.60184	0.459286	0.71369	0.347622
Plate 8	G02	Riboflavin (Vitamin B2)		1.01543	0.371229	-0.122739	-0.034656
Plate 8	G03	Clomipramine hydrochloride (Anafranil)		-2.07362	-1.83849	-2.6602	-2.10881
Plate 8	G04	Phenformin hydrochloride		-0.671873	-0.336184	-0.923159	-0.0141173
Plate 8	G05	Ceftiofur hydrochloride		-0.111527	0.0419106	0.129339	0.336283
Plate 8	G06	Cefprozil hydrate (Cefzil)		0.0627333	-0.119764	-0.166683	-0.457707
Plate 8	G07	Scopine		0.466307	-0.139195	0.325476	-0.22602
Plate 8	G08	Tiotropium Bromide hydrate		0.162162	-0.0444461	-0.235667	-0.201034
Plate 8	G09	Trospium chloride (Sanctura)		0.1359	0.386632	-0.900126	0.155372
Plate 8	G10	Tolterodine tartrate (Detrol LA)		-0.0457555	-0.495848	-1.44767	-0.0379921
Plate 8	G11	Sulbactam sodium (Unasyn)		0.00956567	-0.342818	0.592565	0.488238
Plate 8	G12	media control		0.636802	0.143312	0.568357	0.824514
Plate 8	H01	Azelastine hydrochloride (Astelin)		-1.1266	-0.924889	-1.88528	-1.75366
Plate 8	H02	5-Aminolevulinic acid hydrochloride		1.78772	0.579551	0.443797	0.373166
Plate 8	H03	Clarithromycin (Biaxin, Klacid)		0.782171	0.551189	0.333213	0.332356
Plate 8	H04	Rosiglitazone (Avandia)		1.17795	0.72989	-0.214899	1.00182
Plate 8	H05	Terbinafine hydrochloride (Lamisil)		0.203208	0.693358	0.656872	0.979635
Plate 8	H06	Cortisone acetate (Cortone)		0.580286	0.542522	-0.747178	0.567224
Plate 8	H07	Amiloride hydrochloride dihydrate		-0.106349	-0.0732547	-0.144735	0.28346
Plate 8	H08	Clomifene citrate (Serophene)		-3.3355	-4.54085	-3.92251	-3.31005
Plate 8	H09	Hydralazine hydrochloride		0.201874	0.444484	0.087609	0.559143
Plate 8	H10	Oxacillin sodium monohydrate		0.637418	0.426006	0.218164	0.557829
Plate 8	H11	Cloxacillin sodium (Cloxacap)		0.481108	0.548007	1.19684	1.14112
Plate 8	H12	media control		0.440414	0.174839	0.486747	0.564296
Plate 9	A01	Amoxicillin sodium (Amox)		-0.471443	0.414215	-0.0146474	0.272869
Plate 9	A02	Isoprenaline hydrochloride		0.00948997	0.259008	1.23903	0.406844
Plate 9	A03	Medroxyprogesterone acetate		0.830171	0.636289	1.54139	1.18205
Plate 9	A04	Neomycin sulfate		0.471293	0.33637	1.37669	0.842425
Plate 9	A05	Phenylephrine HCl		0.0495463	0.366958	1.50858	0.815977
Plate 9	A06	Prednisolone acetate (Omnipred)		0.690307	0.271964	2.15218	1.21409
Plate 9	A07	Streptomycin sulfate		0.845052	0.365193	1.64344	0.832158
Plate 9	A08	Tetracaine hydrochloride (Pontocaine)		0.247728	0.234473	1.52412	0.381412
Plate 9	A09	Tetracycline HCl		0.150441	0.32424	0.944983	0.622149
Plate 9	A10	Vancomycin HCl (Vancocin)		-0.0355213	0.603769	0.548263	0.317517
Plate 9	A11	Xylometazoline HCl		0.0516101	-0.450332	0.572319	0.188696
Plate 9	A12	DMSO		-10.2427	-8.7142	-8.51776	-8.81308
Plate 9	B01	Phenacetin		-0.168537	0.49359	0.210285	0.194075
Plate 9	B02	Zidovudine (Retrovir)		-0.469676	-0.315165	-0.665233	-1.4379
Plate 9	B03	Quinapril HCl (Accupril)		0.661692	0.612453	0.505019	0.911497
Plate 9	B04	Trazodone hydrochloride (Desyrel)		0.196624	0.20067	0.463886	0.369657
Plate 9	B05	Thiamphenicol (Thiophenicol)		-0.727812	-0.111407	0.562276	0.619747
Plate 9	B06	Clobetasol propionate		-1.59346	-1.09958	0.391834	-1.37184
Plate 9	B07	Brompheniramine		-0.436467	0.0502551	0.940206	-0.0170629
Plate 9	B08	Dimethyl Fumarate		0.338956	0.270817	0.74233	0.455301
Plate 9	B09	Calcium levofolinate (Calcium Folinate)		0.303393	0.195678	0.817699	0.297257
Plate 9	B10	Miglitol (Glyset)		-0.00948997	0.272455	-0.0910493	0.38566
Plate 9	B11	Pioglitazone (Actos)		-0.185036	-0.307182	-0.0516212	-0.183675
Plate 9	B12	DMSO		-9.22689	-7.89268	-7.76866	-8.37612
Plate 9	C01	Tolvaptan (OPC-41061)		-1.11976	0.332815	-0.0247452	-0.0615236
Plate 9	C02	Pramiracetam		0.344825	0.593081	0.922062	0.0613806
Plate 9	C03	Clindamycin palmitate HCl		-0.210961	0.0464747	0.169387	0.210593
Plate 9	C04	Oseltamivir phosphate (Tamiflu)		0.0101831	0.367921	0.352288	0.12109
Plate 9	C05	L-Thyroxine		-0.365203	0.42928	0.76402	0.589568
Plate 9	C06	Gliclazide (Diamicron)		-0.281681	0.07834	0.768451	0.573094
Plate 9	C07	Acemetacin (Emflex)		-0.197503	-0.00138907	0.493046	-0.156641
Plate 9	C08	Tioxolone		-0.324756	-0.237957	-0.16472	-0.229203
Plate 9	C09	Dehydroepiandrosterone (DHEA)		-0.214572	-0.00608093	0.650196	0.0837813
Plate 9	C10	Idebenone		-0.997152	-0.447081	-0.411816	-0.417033
Plate 9	C11	Mifepristone (Mifeprex)		-1.78163	-1.45575	-1.10432	-1.67819
Plate 9	C12	5uM carboplatin		-0.338287	-0.164528	1.0781	-0.768642
Plate 9	D01	Buflomedil HCl		-0.215776	0.378498	0.0152182	0.217205
Plate 9	D02	Fluocinonide (Vanos)		-0.228796	0.0200982	-0.0057906	0.900117
Plate 9	D03	Lonidamine		0.071749	0.176494	-0.695348	0.0283936
Plate 9	D04	Ethisterone		-0.733902	-0.400295	0.285037	0.105536
Plate 9	D05	Clorsulon		-0.0971432	0.113379	0.0057906	0.583276
Plate 9	D06	Arecoline		-0.134265	-0.0814482	-0.126261	0.146399
Plate 9	D07	Noradrenaline bitartrate monohydrate (Levophed)		-1.14371	-0.483927	0.731712	-0.217548
Plate 9	D08	PCI-32765 (Ibrutinib)		-3.05308	-2.44169	-3.54685	-3.41001
Plate 9	D09	Peramivir Trihydrate		-0.938518	-0.321673	0.0235662	-0.397338
Plate 9	D10	Nilvadipine (ARC029)		-1.96591	-1.13579	-1.87033	-1.47514
Plate 9	D11	Dabrafenib (GSK2118436)		-1.61866	-0.719856	-2.50671	-2.19379
Plate 9	D12	5uM carboplatin		0.160338	-0.0837458	0.658462	-0.902933
Plate 9	E01	Clindamycin		0.988377	0.685398	-0.0167876	0.102634
Plate 9	E02	Carfilzomib (PR-171)		-8.17518	-7.96234	-7.30854	-7.85152
Plate 9	E03	Cobicistat (GS-9350)		-1.3996	-1.90222	-2.64674	-2.15942
Plate 9	E04	Hygromycin B		-0.837407	-1.11258	-0.461796	0.0742716
Plate 9	E05	Carbazochrome sodium sulfonate		0.801686	0.0715057	-0.0695178	0.0806495
Plate 9	E06	Rivaroxaban (Xarelto)		0.723434	0.469794	0.248528	0.409259
Plate 9	E07	Paroxetine HCl		-6.22296	-5.67119	-5.49949	-4.61849
Plate 9	E08	Zanamivir (Relenza)		0.744263	-0.01635	-0.396095	0.215002
Plate 9	E09	Zaltoprofen		1.09936	-0.0565999	-0.072146	-0.0469518
Plate 9	E10	Pazopanib		0.221347	0.307205	-0.350214	-0.312092
Plate 9	E11	Amoxicillin (Amoxycillin)		0.409822	-0.131368	0.21262	-0.0350837
Plate 9	E12	1000uM carboplatin		-6.84733	-6.52676	-4.14396	-4.12618
Plate 9	F01	Aspirin (Acetylsalicylic acid)		0.707607	0.856051	-0.599863	0.328586
Plate 9	F02	Niflumic acid		1.04329	0.416914	0.424081	-0.184361
Plate 9	F03	Ciclopirox ethanolamine		-9.20167	-8.25604	-8.78978	-7.93378
Plate 9	F04	Rimonabant (SR141716)		-2.81328	-2.11641	-2.84589	-1.75188
Plate 9	F05	Cabazitaxel (Jevtana)		-6.18599	-5.76797	-5.93111	-4.88731
Plate 9	F06	Bufexamac		-0.384049	-0.954089	-1.22689	-0.516296
Plate 9	F07	Lamotrigine		0.481259	0.00138907	-0.574952	-0.108893
Plate 9	F08	PMSF (Phenylmethylsulfonyl Fluoride)		0.613318	0.354908	-0.269694	0.153741
Plate 9	F09	Fenoprofen calcium hydrate		0.69479	0.139402	-0.614008	-0.00879469
Plate 9	F10	Niclosamide (Niclocide)		-8.03432	-7.46491	-8.08066	-7.23882
Plate 9	F11	Linagliptin (BI-1356)		-0.0945518	-1.04014	-1.20521	-1.04567
Plate 9	F12	1000uM carboplatin		-6.62357	-6.77628	-4.84332	-4.10764
Plate 9	G01	Bindarit		1.241	0.343955	0.492633	0.267478
Plate 9	G02	Vildagliptin (LAF-237)		0.840889	0.123028	0.83392	0.158098
Plate 9	G03	Daunorubicin HCl (Daunomycin HCl)		-9.69935	-8.54332	-9.13061	-8.47461
Plate 9	G04	Pravastatin sodium		0.311923	-0.0160015	-0.429917	-0.234174
Plate 9	G05	Bepotastine Besilate		0.630659	-0.210808	-0.322141	0.509557
Plate 9	G06	Fosaprepitant dimeglumine		-1.37808	-2.00661	-2.10516	-1.89873
Plate 9	G07	Droxidopa (L-DOPS)		1.46635	-0.224818	-0.437076	0.192388
Plate 9	G08	Rofecoxib (Vioxx)		0.336346	-0.456457	-0.405025	-0.0532865
Plate 9	G09	Lurasidone HCl		-0.961951	-0.878607	-0.857658	-0.820366
Plate 9	G10	Cinepazide maleate		0.566179	-0.315351	-0.178135	0.253661
Plate 9	G11	Azilsartan (TAK-536)		0.779472	0.324564	-0.0570141	-0.216626
Plate 9	G12	media control		1.412	0.418978	0.40518	0.255845
Plate 9	H01	Otilonium Bromide		0.877055	0.729987	0.440404	0.526357
Plate 9	H02	Solifenacin succinate		-0.0369194	-0.0567757	0.372525	-0.525774
Plate 9	H03	Palonosetron HCl		-1.7445	-0.704881	-1.51931	-1.36459
Plate 9	H04	Azelnidipine		0.744869	0.0646612	1.05604	-0.514943
Plate 9	H05	Alverine Citrate		0.930173	0.42104	0.682382	-0.459104
Plate 9	H06	Besifloxacin HCl (Besivance)		0.723231	-0.400673	-0.147258	-1.05243
Plate 9	H07	Azilsartan Medoxomil (TAK-491)		1.19382	0.656236	0.62424	0.00879469
Plate 9	H08	Danofloxacin Mesylate		0.787687	-0.239785	0.484772	-0.286402
Plate 9	H09	Enrofloxacin		0.989535	0.589106	1.37554	0.480924
Plate 9	H10	Medetomidine HCl		0.691122	0.512446	1.11707	0.0749206
Plate 9	H11	Diclofenac Potassium		1.05474	0.501858	1.1467	0.330838
Plate 9	H12	media control		1.1836	0.701254	0.636165	-0.0875557
Plate 10	A01	Diclofenac Diethylamine		0.377214	0.241171	0.274243	0.760057
Plate 10	A02	Amikacin sulfate		0.771153	1.80872	0.667495	1.58962
Plate 10	A03	Naloxone HCl		1.12643	0.860253	1.42153	1.52701
Plate 10	A04	(R)-baclofen		1.2913	1.68508	0.679676	1.50763
Plate 10	A05	Caspofungin acetate		0.72113	0.875566	0.428348	1.39981
Plate 10	A06	Dexmedetomidine		0.419449	-1.51756	0.615214	1.22705
Plate 10	A07	Beclomethasone dipropionate		0.00215728	-1.12059	0.409801	1.07965
Plate 10	A08	Atovaquone (Atavaquone)		0.176169	-0.387032	0.967888	1.20834
Plate 10	A09	Etravirine (TMC125)		-4.47249	-3.02174	-2.97239	-1.95306
Plate 10	A10	Ulipristal		-1.50562	-1.06171	-1.27125	0.226846
Plate 10	A11	Indacaterol Maleate		-0.496141	-0.711807	-1.58361	0.223231
Plate 10	A12	DMSO		-10.4303	-9.22553	-9.27815	-8.18236
Plate 10	B01	2-Thiouracil		1.14627	0.201091	0.419258	0.935688
Plate 10	B02	Creatinine		0.546172	0.768548	1.10486	1.86339
Plate 10	B03	Moguisteine		0.139146	1.20955	0.145938	0.74508
Plate 10	B04	Nadifloxacin		1.31157	1.21169	0.58644	0.461722
Plate 10	B05	Pidotimod		0.720626	0.897595	0.436259	-0.391797
Plate 10	B06	Pyridoxine hydrochloride		1.03103	0.939428	-0.0704224	-0.21883
Plate 10	B07	Vitamin C (Ascorbic acid)		1.02079	0.428276	0.364008	0.0864701
Plate 10	B08	Sulfathiazole		0.157619	0.909172	0.22922	0.1312
Plate 10	B09	Oxybutynin chloride		-0.406753	-1.02523	-1.22387	-0.767476
Plate 10	B10	Ornidazole		-0.354616	0.0370803	0.732043	0.0179401
Plate 10	B11	Amikacin hydrate		0.405052	-0.850031	0.749084	1.4488
Plate 10	B12	DMSO		-9.06018	-7.99732	-7.84967	-7.00768
Plate 10	C01	Dexamethasone acetate		0.931739	1.18384	1.36349	0.733919
Plate 10	C02	Trimethoprim		0.499013	0.43775	1.10922	0.918664
Plate 10	C03	Biotin (Vitamin B7)		0.845149	0.284216	0.647607	-0.0647699
Plate 10	C04	Sulfamerazine		0.104834	0.44747	-0.400482	-0.0179401
Plate 10	C05	Sulfamethazine		0.24273	0.182963	-0.348223	-0.443685
Plate 10	C06	Sodium salicylate		-0.246849	0.0637368	-0.140534	-0.544557
Plate 10	C07	Methylthiouracil		0.350313	0.177186	0.0472658	-0.219729
Plate 10	C08	Methenamine (Mandelamine)		-0.0964905	0.177327	-1.41433	-0.262309
Plate 10	C09	Milnacipran HCl		0.115122	0.296187	-1.1642	-0.765307
Plate 10	C10	Darifenacin HBr		-2.0142	-1.81613	-3.83048	-2.44186
Plate 10	C11	Tripelennamine HCl		0.941182	0.254778	0.242662	0.993499
Plate 10	C12	5uM carboplatin		-0.432855	-0.123591	1.4545	1.13407
Plate 10	D01	Entacapone		0.569016	0.645008	0.0308779	1.21333
Plate 10	D02	Ibandronate sodium		-4.78106	-3.72806	-6.31201	-0.466664
Plate 10	D03	Estradiol valerate		-0.193831	0.359922	-1.18196	-2.07264
Plate 10	D04	Articaine HCl		0.110333	0.472808	-0.688443	-0.422296
Plate 10	D05	Gliquidone		-0.364296	0.0921083	-0.436607	-0.483633
Plate 10	D06	Butenafine HCl		-0.238878	-0.0650071	-0.909975	-0.600017
Plate 10	D07	Mepivacaine HCl		0.14237	0.120736	0.196004	0.644713
Plate 10	D08	Naftifine HCl		0.249603	0.0309741	-0.307868	-0.530934
Plate 10	D09	Ethynodiol diacetate		-1.32537	-0.892419	-2.16555	-2.51039
Plate 10	D10	Sertaconazole nitrate		-1.88044	-2.36584	-1.21914	-1.1987
Plate 10	D11	Tylosin tartrate		-0.137194	0.494849	1.39599	1.24868
Plate 10	D12	5uM carboplatin		-0.208008	0.732155	1.1916	0.913645
Plate 10	E01	Benztropine mesylate		-1.65196	-1.85044	-2.99225	-1.62264
Plate 10	E02	Abacavir sulfate		-0.55826	0.370077	-0.606501	-0.112708
Plate 10	E03	Altrenogest		-0.823118	-0.838618	-2.17921	-1.72334
Plate 10	E04	Ampicillin sodium		0.307535	-0.249814	-1.15052	-0.705836
Plate 10	E05	Anagrelide HCl		0.429957	-0.0661953	-0.531995	-0.557392
Plate 10	E06	Antipyrine		0.331267	0.459692	0.367546	-0.145578
Plate 10	E07	L-Arginine HCl		0.330725	0.993325	-0.578821	-0.420417
Plate 10	E08	Atomoxetine HCl		0.555269	-0.134131	-1.85136	-1.56158
Plate 10	E09	Betahistine 2HCl		0.24328	-0.0309741	-0.733549	-0.590124
Plate 10	E10	Brinzolamide		0.976866	0.496692	2.60393	1.95131
Plate 10	E11	Carbenicillin disodium		-0.127468	-0.149531	0.750828	0.591382
Plate 10	E12	1000uM carboplatin		-6.56141	-5.15588	-2.41522	-1.97218
Plate 10	F01	Flumequine		0.633011	0.141666	0.209658	0.782329
Plate 10	F02	Amitriptyline HCl		-2.18906	-1.64699	-2.48437	-0.512557
Plate 10	F03	Adrenalone HCl		-0.839709	-0.702771	-0.981494	-1.17826
Plate 10	F04	Azatadine dimaleate		0.136763	-0.71488	-0.902941	-0.913396
Plate 10	F05	(+,-)-Octopamine HCl		0.410122	-0.0934597	-0.573533	-0.438564
Plate 10	F06	Ropinirole HCl		-0.00215728	0.150607	0.401847	-0.29888
Plate 10	F07	Azlocillin sodium salt		0.334513	-0.456301	-0.409178	-0.385402
Plate 10	F08	Azacyclonol		-0.690545	-0.354519	-1.58467	-1.25463
Plate 10	F09	Reboxetine mesylate		0.528976	-0.650939	-0.943293	-1.02951
Plate 10	F10	Triflusal		-0.00993214	-0.40649	-0.241208	-0.261402
Plate 10	F11	Trifluoperazine 2HCl		-2.55295	-1.41817	-4.05414	-3.61093
Plate 10	F12	1000uM carboplatin		-6.80485	-5.33634	-2.9387	-2.04431
Plate 10	G01	Catharanthine		-1.51436	-1.26787	-0.432163	0.141425
Plate 10	G02	Meptazinol HCl		-2.05162	-0.253215	-0.0308779	0.411598
Plate 10	G03	Fexofenadine HCl		-0.644688	0.664727	-0.145636	-0.190793
Plate 10	G04	Amidopyrine		-0.398699	-0.66342	0.349358	0.335488
Plate 10	G05	Thiamine HCl (Vitamin B1)		-0.412491	-0.347097	0.53066	0.48581
Plate 10	G06	Moclobemide		-1.91204	-2.22126	0.444041	-0.486626
Plate 10	G07	Pergolide mesylate		-0.66513	-0.70226	-0.489964	0.382274
Plate 10	G08	Lithocholic acid		-0.390658	-0.476376	-0.294221	0.749453
Plate 10	G09	Ethambutol HCl		-0.378463	-1.13776	1.18562	0.594182
Plate 10	G10	Doxycycline HCl		-0.966387	-0.374952	0.40372	0.274858
Plate 10	G11	Clinafloxacin (PD127391)		-0.594559	-0.221467	1.10019	0.863963
Plate 10	G12	media control		-0.135867	0.175212	0.944682	1.09909
Plate 10	H01	Pentamidine		-5.44064	-4.83285	-5.81645	-5.0846
Plate 10	H02	Pemirolast (BMY 26517) potassium		0.605805	0.812045	0.659616	1.41461
Plate 10	H03	Mirabegron (YM178)		0.172269	0.923604	0.375909	1.46817
Plate 10	H04	Acebutolol HCl		0.638257	0.297149	1.06403	1.41037
Plate 10	H05	Ampiroxicam		0.51251	0.565155	0.212579	0.977975
Plate 10	H06	Desloratadine		-5.75354	-4.57093	-5.24074	-4.75526
Plate 10	H07	Sodium Monofluorophosphate		0.064763	1.10899	0.806541	0.705006
Plate 10	H08	Hyoscyamine (Daturine)		0.328154	1.25394	0.17128	0.747892
Plate 10	H09	Cyclamic acid		-0.0495546	0.0879426	0.864822	0.508896
Plate 10	H10	Ouabain		-8.48539	-6.87585	-6.80087	-6.29876
Plate 10	H11	Allylthiourea		0.350313	0.389648	0.979762	1.20966
Plate 10	H12	media control		-0.111884	-0.776597	0.739587	1.10304
Plate 11	A01	Avanafil		-0.697665	0.376892	-0.357635	-0.167707
Plate 11	A02	Sodium Picosulfate		0.360849	0.576032	0.512192	0.478086
Plate 11	A03	Tolcapone		0.424843	0.527004	1.38821	1.24822
Plate 11	A04	Probenecid (Benemid)		0.489516	0.273189	1.40012	1.52346
Plate 11	A05	Procaine (Novocaine) HCl		0.876891	0.312519	0.770813	0.492678
Plate 11	A06	Homatropine Bromide		0.601397	0.922154	0.745908	1.07204
Plate 11	A07	Hydroxyzine 2HCl		0.0471085	0.684211	0.355915	0.278135
Plate 11	A08	Flavoxate HCl		0.752994	1.66888	1.07906	1.12095
Plate 11	A09	Colistin Sulfate		0.826734	1.03814	1.70903	1.30674
Plate 11	A10	media control		0.565255	0.675374	1.14119	0.350585
Plate 11	A11	Aclidinium Bromide		0.608944	0.123217	0.106459	0.415842
Plate 11	A12	DMSO		-10.2744	-8.37402	-9.24957	-8.41254
Plate 11	B01	Bismuth Subsalicylate		0.270343	0.147502	-0.173048	-0.195004
Plate 11	B02	Diphemanil methylsulfate		-0.0271265	-0.189015	-0.315816	0.383758
Plate 11	B03	Vitamin D2		-0.230326	0.297619	0.675066	1.09702
Plate 11	B04	Doxapram HCl		0.193356	0.281907	0.108996	0.997305
Plate 11	B05	Dibucaine HCL		0.501483	-0.213597	-0.363954	-0.0254965
Plate 11	B06	Methazolamide		0.378068	1.12168	-0.450585	0.816438
Plate 11	B07	norethindrone		0.0754714	0.278849	0.222481	0.478086
Plate 11	B08	olsalazine sodium		0.171643	0.0462175	0.427614	0.95711
Plate 11	B09	nafcillin sodium monohydrate		0.296707	0.946856	0.0814173	0.23511
Plate 11	B10	tetrahydrozoline hydrochloride		0.726941	0.868853	0.441729	0.177784
Plate 11	B11	toltrazuril		0.389437	0.0736241	0.584927	1.47561
Plate 11	B12	DMSO		-9.63539	-7.44971	-8.48112	-7.56781
Plate 11	C01	Pheniramine Maleate		-0.590557	-0.289168	-0.691217	-0.706398
Plate 11	C02	Bisacodyl		-2.85275	-3.04206	-1.08194	-0.674693
Plate 11	C03	Carbimazole		0.338943	0.373597	0.157483	0.391586
Plate 11	C04	Bextra (valdecoxib)		0.594071	0.451154	1.32384	1.48263
Plate 11	C05	valganciclovir hydrochloride		-0.134625	-0.282435	0.178587	0.751796
Plate 11	C06	Nabumetone		-0.00590564	0.32177	-0.121702	-0.00314924
Plate 11	C07	Netilmicin Sulfate		-0.379968	-0.0410777	0.256668	-0.985946
Plate 11	C08	Sertraline HCl		-9.00754	-7.69694	-7.95158	-7.60835
Plate 11	C09	Spironolactone		-2.17795	-2.0732	-1.24325	-2.02962
Plate 11	C10	Retapamulin		-1.2077	-1.21639	-2.00471	-2.11594
Plate 11	C11	Methyclothiazide		0.00590564	-0.333607	0.519318	0.682413
Plate 11	C12	5uM carboplatin		-0.759702	0.669051	-0.655195	0.156412
Plate 11	D01	Ropivacaine HCl		0.22595	0.646358	-0.517185	-0.747504
Plate 11	D02	Sodium Nitroprusside		-1.14469	-0.596974	-0.85912	0.0409917
Plate 11	D03	Erythromycin Ethylsuccinate		-0.732306	0.597642	-0.245993	0.543649
Plate 11	D04	Ronidazole		0.106361	-0.136725	-0.244845	-0.556849
Plate 11	D05	Vitamin D3 (Cholecalciferol)		-0.143413	-0.400718	-0.656755	-0.745584
Plate 11	D06	Escitalopram oxalate		0.150727	0.0871875	-1.11491	-1.34686
Plate 11	D07	Guanabenz acetate		-1.45034	-2.44651	-2.07552	-2.63929
Plate 11	D08	Dequalinium chloride		-6.89345	-6.37715	-7.00921	-7.10609
Plate 11	D09	Deferiprone		0.20999	0.105316	-0.499618	-1.01217
Plate 11	D10	tinidazole		0.0634256	-0.284679	-0.858632	-1.09988
Plate 11	D11	Hexamethonium bromide		0.423522	0.156145	0.0826255	-0.961884
Plate 11	D12	5uM carboplatin		-1.47242	-0.416138	-0.156953	-0.477253
Plate 11	E01	Guanidine HCl		-0.190391	0.103888	-0.759283	-1.4112
Plate 11	E02	Decamethonium bromide		0.0320327	0.0217197	-0.493575	-1.59297
Plate 11	E03	Aminosalicylate sodium		-0.461729	-0.510839	0.0677042	-0.802566
Plate 11	E04	Sodium nitrite		-0.700765	-0.258174	-0.606131	-1.11204
Plate 11	E05	Pyrithione zinc		-7.85055	-6.90259	-7.32045	-6.88473
Plate 11	E06	Propranolol HCl		-0.0591795	-0.529175	-0.783251	-1.38923
Plate 11	E07	Mequinol		-1.00784	-1.24431	-0.152304	-1.73199
Plate 11	E08	Mefenamic acid		-0.33906	-0.437314	0.210335	-1.39034
Plate 11	E09	Ticagrelor		-0.754033	-0.156328	-2.13722	-3.64213
Plate 11	E10	triamterene		-0.942302	-0.331515	-0.0677042	-0.749014
Plate 11	E11	sulfacetamide sodium		-0.476019	-0.402134	0.509979	0.112457
Plate 11	E12	1000uM carboplatin		-7.79253	-4.78774	-4.19965	-2.76869
Plate 11	F01	Spiramycin		0.00849809	-0.09296	-0.716276	-0.00782035
Plate 11	F02	Lomerizine HCl		0.0263524	0.379586	0.176744	0.551728
Plate 11	F03	Levobetaxolol HCl		0.433718	-0.301624	-0.264544	0.819758
Plate 11	F04	Loxapine Succinate		-0.0479067	0.0120139	-0.651451	-0.532432
Plate 11	F05	Oxymetholone		-0.016701	0.332514	-0.689331	0.700984
Plate 11	F06	Flumethasone		0.34869	-0.172138	1.06008	0.338462
Plate 11	F07	Halobetasol Propionate		-1.11417	-1.41147	-0.322227	-0.340619
Plate 11	F08	Fenspiride HCl		0.330399	0.506083	0.848449	-0.309454
Plate 11	F09	media control		0.0956585	-0.12537	-0.356314	-0.239387
Plate 11	F10	Pramoxine HCl		-0.0955161	-0.73656	-0.411975	-0.0106253
Plate 11	F11	Bismuth Subcitrate Potassium		-0.53628	0.871546	1.97432	0.769201
Plate 11	F12	1000uM carboplatin		-8.30061	-5.21978	-4.69676	-3.0308
Plate 11	G01	Tetramisole HCl		0.406446	-0.0120139	0.394101	-0.424516
Plate 11	G02	Difluprednate		-0.239	-0.584623	1.43375	-0.125325
Plate 11	G03	Droperidol		0.3293	-1.35747	-0.0853133	0.727655
Plate 11	G04	Dydrogesterone		0.625513	-0.485721	0.456301	0.865032
Plate 11	G05	Dexlansoprazole		-0.986786	-0.62883	-1.33866	-0.60195
Plate 11	G06	Esmolol HCl		-0.136754	0.0189718	0.422233	0.066355
Plate 11	G07	Voglibose		1.06715	0.432551	0.642012	0.524536
Plate 11	G08	Eprosartan Mesylate		0.0246729	-0.196291	0.095226	-0.232022
Plate 11	G09	Diminazene Aceturate		-2.16382	-1.76545	-1.49803	-2.06892
Plate 11	G10	Closantel Sodium		-0.0217809	-0.50957	0.190681	0.00314924
Plate 11	G11	Closantel		0.109796	-0.775524	0.995115	0.303868
Plate 11	G12	media control		-0.24117	0.744087	1.06711	1.89547
Plate 11	H01	Clofazimine		-1.24854	-1.63374	-1.38263	-0.714427
Plate 11	H02	Clodronate Disodium		-0.064562	0.98918	1.05028	1.10216
Plate 11	H03	Dicloxacillin Sodium		0.67182	0.739242	1.71769	1.10483
Plate 11	H04	Triclabendazole		0.0636822	-0.139067	-0.123662	-0.249719
Plate 11	H05	media control		0.798904	0.465424	0.844315	1.14367
Plate 11	H06	Isovaleramide		0.497931	1.04969	0.974126	1.14531
Plate 11	H07	Histamine Phosphate		1.04246	1.40824	1.16374	1.20415
Plate 11	H08	Sulconazole Nitrate		-2.0559	-1.61808	-1.7496	-1.67611
Plate 11	H09	Tilmicosin		-0.43326	0.8555	0.97435	0.51714
Plate 11	H10	Troxipide		-0.0273874	0.759556	0.497786	0.863485
Plate 11	H11	Sevelamer HCl		0.472646	0.544945	1.31414	1.71511
Plate 11	H12	media control		0.257608	1.01327	0.14239	5.01444
Plate 12	A01	Deoxyarbutin		-2.01967	-1.13694	-1.85119	-1.70158
Plate 12	A02	media control		0.0521377	0.71983	0.956184	0.930646
Plate 12	A03	Clorprenaline HCL		0.231204	0.190552	0.478171	1.07901
Plate 12	A04	Carprofen		0.614584	0.576224	0.654383	1.54449
Plate 12	A05	Eprazinone 2HCl		0.0788402	0.597343	0.188628	0.43904
Plate 12	A06	Dropropizine		0.970337	1.08717	1.21756	0.313738
Plate 12	A07	Amprolium HCl		0.905559	1.46143	0.607954	0.719627
Plate 12	A08	Decoquinate		1.00121	0.895032	0.877299	0.270709
Plate 12	A09	Bacitracin		1.39793	1.00656	0.945427	0.725886
Plate 12	A10	Azithromycin Dihydrate		0.214238	0.341477	-0.180402	-0.0734535
Plate 12	A11	Ampicillin Trihydrate		-0.00397066	0.577203	0.520056	0.522512
Plate 12	A12	DMSO		-10.0929	-8.89487	-8.92498	-8.39084
Plate 12	B01	Amfenac Sodium (monohydrate)		-0.371019	0.576836	0.152429	0.80429
Plate 12	B02	Orbifloxacin		0.0374017	0.567897	0.0240519	0.594243
Plate 12	B03	Penfluridol		-9.71811	-7.60936	-8.10515	-7.62309
Plate 12	B04	Ethamsylate		-0.129224	0.598683	0.733163	0.877493
Plate 12	B05	D-Phenylalanine		0.0213498	0.612543	0.386579	0.612594
Plate 12	B06	Cholesterol		-0.260926	-0.0058857	0.764924	-0.16911
Plate 12	B07	Chlorzoxazone		-0.0352079	0.030853	0.180698	0.356531
Plate 12	B08	Chlortetracycline HCl		0.0867876	0.681352	0.152429	0.139158
Plate 12	B09	Chloroquine Phosphate		-0.108278	-0.0461327	-0.712792	-0.0576285
Plate 12	B10	media control		0.427221	0.244342	0.207445	0.501453
Plate 12	B11	Bezafibrate		0.275825	0.145404	-0.279904	0.289492
Plate 12	B12	DMSO		-9.02671	-8.49549	-8.22956	-7.81618
Plate 12	C01	Benzylpenicillin sodium		0.106668	0.264927	0.0147184	1.12349
Plate 12	C02	Benzoic acid		-0.926423	0.629388	-0.653485	0.0273679
Plate 12	C03	Benzethonium chloride		-9.71123	-7.45691	-8.52052	-7.69658
Plate 12	C04	Doxofylline		-0.348576	0.714251	0.652312	0.711792
Plate 12	C05	Benzydamine Hydrochloride		-0.866155	-1.00962	-1.10397	-0.404689
Plate 12	C06	Chlorpropamide		-0.309928	-0.397406	0.615138	0.146847
Plate 12	C07	Cyromazine		-0.717687	-0.0758795	-0.690181	0.706636
Plate 12	C08	Teriflunomide		-0.599132	-0.777878	0.416576	1.00742
Plate 12	C09	Coumarin		0.980827	-0.160971	-1.13418	-0.33293
Plate 12	C10	Choline Chloride		0.660149	-0.387161	-1.18419	-0.367442
Plate 12	C11	Cetylpyridinium Chloride		-9.17086	-7.76918	-8.35982	-7.67625
Plate 12	C12	5uM carboplatin		-0.17189	-0.139659	0.541204	0.57097
Plate 12	D01	1-Hexadecanol		-0.660545	0.160814	-0.223704	-0.408878
Plate 12	D02	Sodium Gluconate		-0.903839	0.242502	-0.577285	0.558015
Plate 12	D03	Sulfaguanidine		-0.422413	0.343536	-0.366656	-0.118126
Plate 12	D04	Trometamol		-0.686206	0.0058857	-0.0294558	-0.419844
Plate 12	D05	Uracil		0.174939	-0.218092	0.04773	-0.2502
Plate 12	D06	Climbazole		-1.2079	-1.50878	-0.60184	-1.81453
Plate 12	D07	Mezlocillin Sodium		0.00397066	-0.124983	0.798409	-0.585371
Plate 12	D08	Nefopam HCl		-0.576441	-0.818157	-0.0291701	-1.87894
Plate 12	D09	Nicardipine HCl		-1.52846	-1.30987	-2.52321	-2.85514
Plate 12	D10	Nifuroxazide		-0.156971	-0.703666	-1.23094	-1.86926
Plate 12	D11	Paromomycin Sulfate		0.0344751	-0.664682	-0.126879	0.287035
Plate 12	D12	5uM carboplatin		-0.343116	-0.190454	1.07039	0.312517
Plate 12	E01	Penciclovir		-0.181681	0.209125	-0.358909	0.459281
Plate 12	E02	Tiratricol		-0.885869	-0.0736278	-1.0933	-0.37122
Plate 12	E03	Domiphen Bromide		-8.83529	-7.13211	-7.9434	-7.54851
Plate 12	E04	Salicylanilide		0.22752	-0.196806	-0.314905	-0.932415
Plate 12	E05	Sasapyrine		0.0489652	-0.296689	-0.621358	-0.767966
Plate 12	E06	Cyclandelate		-0.0540626	-1.0711	-0.0147184	-0.776417
Plate 12	E07	Cinchophen		0.290172	-0.287841	0.485462	-0.612965
Plate 12	E08	Betamipron		0.449671	-0.20664	-0.306837	-0.723597
Plate 12	E09	Chlorquinaldol		-6.93555	-6.21349	-6.54004	-6.59194
Plate 12	E10	Azaguanine-8		-2.77866	-2.66508	-3.18068	-4.1325
Plate 12	E11	Broxyquinoline		-1.8116	-2.24121	-0.977193	-0.791088
Plate 12	E12	1000uM carboplatin		-8.02364	-6.27338	-3.40122	-3.06995
Plate 12	F01	Ethacridine lactate monohydrate		-8.5303	-6.9912	-7.61444	-7.13537
Plate 12	F02	Bemegride		-0.210364	1.05406	-0.547133	0.257788
Plate 12	F03	Aminothiazole		0.640147	0.157335	1.01401	-0.280112
Plate 12	F04	Antazoline HCl		0.301211	0.381965	0.733245	-0.713716
Plate 12	F05	Tolperisone HCl		0.600266	-0.248524	0.191087	-1.97681
Plate 12	F06	Florfenicol		-1.02157	-0.916441	-1.49458	-2.55455
Plate 12	F07	Furaltadone HCl		-0.999515	-0.440899	-0.583039	-1.42319
Plate 12	F08	Isosorbide		0.459331	0.281772	0.343708	-1.34796
Plate 12	F09	Dibenzothiophene		0.151696	-0.157531	-0.644839	-1.13083
Plate 12	F10	Cysteamine HCl		1.1905	-2.9148	-0.889809	-0.875047
Plate 12	F11	Clofibric acid		0.696328	0.162018	0.463297	0.19355
Plate 12	F12	1000uM carboplatin		-7.43402	-5.5246	-3.92596	-2.74837
Plate 12	G01	Chromocarb		-0.423243	0.479547	0.399856	0.239289
Plate 12	G02	Chlorocresol		0.621671	0.783806	-0.135629	0.289328
Plate 12	G03	Benzocaine		0.313678	0.626968	-0.812218	-0.358013
Plate 12	G04	Montelukast Sodium		0.402775	0.486288	0.271709	0.335184
Plate 12	G05	Dirithromycin		-0.0909274	0.216269	-0.0801858	-0.0273679
Plate 12	G06	Sucralose		-0.3197	0.471795	0.0521336	-0.670973
Plate 12	G07	Valnemulin HCl		-1.63452	-0.835858	-2.51972	-2.24321
Plate 12	G08	Liothyronine Sodium		0.232431	-0.418117	0.551871	0.249538
Plate 12	G09	Amoxapine		-0.549449	-0.515335	-2.36374	-2.59218
Plate 12	G10	Azaperone		0.715338	-0.290052	-0.0759542	0.821752
Plate 12	G11	Benzbromarone		1.20745	0.168701	1.24244	0.622428
Plate 12	G12	media control		0.674536	1.04455	1.33174	0.991213
Plate 12	H01	Piperacillin Sodium		0.863434	0.479047	0.0700814	1.18455
Plate 12	H02	Mevastatin		-1.46989	-1.15821	-2.15007	-2.09392
Plate 12	H03	Mexiletine HCl		0.813266	0.340448	0.843713	0.641881
Plate 12	H04	Minocycline HCl		0.685048	0.210714	0.558294	0.423801
Plate 12	H05	Fidaxomicin		-0.196933	-0.592397	0.283157	0.0469079
Plate 12	H06	Fluorometholone Acetate		1.51462	0.793858	2.02363	0.913878
Plate 12	H07	Oxybuprocaine HCl		0.270831	-0.0373294	0.929404	0.616713
Plate 12	H08	Oxaprozin		1.2366	1.3172	0.951042	1.05682
Plate 12	H09	Pilocarpine HCl		1.09731	1.3148	1.36674	0.946217
Plate 12	H10	Nithiamide		1.50774	1.58628	2.34842	0.833551
Plate 12	H11	Zoxazolamine		0.789614	1.80818	1.56481	0.810654
Plate 12	H12	media control		0.701959	1.81737	0.834382	0.885124
Plate 13	A01	media control		0.467446	1.08988	0.658864	0.496101
Plate 13	A02	Phenazopyridine HCl		0.570876	1.23297	0.0650817	0.125775
Plate 13	A03	media control		0.602135	1.70799	1.42884	0.748154
Plate 13	A04	Primaquine Diphosphate		0.102865	0.728043	0.066626	-0.088711
Plate 13	A05	Cepharanthine		-6.5921	-5.71802	-6.47351	-6.54
Plate 13	A06	Bergapten		1.17545	0.64658	0.181083	0.847872
Plate 13	A07	Doxylamine Succinate		1.26335	0.62761	0.783528	0.553965
Plate 13	A08	Cetrimonium Bromide		-7.08102	-7.00449	-7.13609	-6.48402
Plate 13	A09	Deoxycorticosterone acetate		1.20747	1.02727	0.32337	1.23714
Plate 13	A10	Serotonin HCl		1.35103	1.35797	0.787337	0.933724
Plate 13	A11	Sodium ascorbate		0.477855	0.451511	0.0987253	0.804009
Plate 13	A12	DMSO		-9.80724	-8.88124	-9.24378	-7.81627
Plate 13	B01	Benfotiamine		1.35418	0.733325	0.649669	0.456409
Plate 13	B02	(R)-(+)-Atenolol		0.278991	0.71513	-0.0390613	0.283684
Plate 13	B03	Alexidine HCl		-9.22616	-7.63859	-8.36001	-8.18872
Plate 13	B04	9-Aminoacridine		-9.3969	-7.48782	-8.11714	-7.69824
Plate 13	B05	Anisindione		0.0265679	0.0194898	0.157105	0.209299
Plate 13	B06	Anisotropine Methylbromide		0.678169	-0.255586	0.22335	0.359642
Plate 13	B07	Auranofin		-8.6975	-7.51883	-7.90817	-6.89446
Plate 13	B08	Benzthiazide		1.05231	0.485264	1.71022	1.43911
Plate 13	B09	Bromocriptine Mesylate		-2.41223	-1.36623	-3.20079	-1.96411
Plate 13	B10	Butacaine		0.216794	0.163467	-1.10529	0.724256
Plate 13	B11	Calcium Gluceptate		1.03461	0.289436	-0.552092	0.964193
Plate 13	B12	DMSO		-9.18635	-8.37147	-8.52548	-7.07482
Plate 13	C01	Carbadox		-0.0842833	0.10051	0.790573	-0.167299
Plate 13	C02	Ceftazidime Pentahydrate		-0.284218	-0.00321372	0.0332046	0.526661
Plate 13	C03	Clinafoxacin HCl		0.40738	0.32369	0.570508	-0.162592
Plate 13	C04	Clopamide		0.138156	0.58486	0.93142	0.0270261
Plate 13	C05	Clorgyline HCl		-0.275982	0.133297	0.60778	-0.331475
Plate 13	C06	Colistimethate Sodium		-0.160413	-0.42175	0.494697	0.278674
Plate 13	C07	Dibenzepine HCl		-0.0117331	0.11066	0.45818	-0.58525
Plate 13	C08	Dimaprit 2HCl		-0.140439	-0.349771	0.0844605	-0.00861477
Plate 13	C09	Diphenylpyraline HCl		-0.496486	0.0263776	-1.76833	-0.367296
Plate 13	C10	Disopyramide Phosphate		0.191032	-0.161478	0.378941	0.283684
Plate 13	C11	Emetine		-8.70125	-7.91886	-8.4697	-7.15624
Plate 13	C12	5uM carboplatin		0.0715781	0.00321372	-0.383096	0.822521
Plate 13	D01	Physostigmine Hemisulfate Salt		-0.628567	0.679806	0.225273	-0.0330026
Plate 13	D02	Ethoxzolamide		0.910343	0.99305	1.93731	1.06287
Plate 13	D03	Famprofazone		0.201011	0.0261318	0.385765	-0.798353
Plate 13	D04	Guanethidine Sulfate		-0.739598	-0.23838	-0.62725	-1.56875
Plate 13	D05	Hemicholinium Bromide		0.447033	-0.424187	-0.0636909	-0.957141
Plate 13	D06	Isoetharine Mesylate		-0.752624	-0.307851	-1.11426	-0.281589
Plate 13	D07	Meclocycline Sulfosalicylate		-0.943435	-0.675963	-1.76705	-1.26918
Plate 13	D08	Medrysone		-0.214739	0.0966381	-0.266735	-0.0541908
Plate 13	D09	Mepiroxol		0.245811	0.0327643	-0.415847	0.251613
Plate 13	D10	Mesoridazine Besylate		-0.471386	-0.978616	-1.46389	-1.15951
Plate 13	D11	Metaproterenol Sulfate		0.994834	-0.625071	0.0637576	0.222154
Plate 13	D12	5uM carboplatin		0.233981	-0.260812	0.511444	1.35922
Plate 13	E01	Metaraminol Bitartrate		2.41403	0.344397	0.488832	-0.472988
Plate 13	E02	Methapyrilene HCl		-0.182809	1.23658	-0.0474079	-0.974525
Plate 13	E03	Methoxamine HCl		0.223094	0.379617	-0.0332046	-0.833128
Plate 13	E04	Meticrane		0.348063	0.545673	0.229968	-0.667249
Plate 13	E05	Moxalactam Disodium		-0.173423	-0.17686	-0.407578	-0.430317
Plate 13	E06	Nalmefene HCl		-0.286345	-0.264736	-0.240361	0.054351
Plate 13	E07	Nialamide		0.0157601	-0.371141	-0.735696	-0.135251
Plate 13	E08	Oxethazaine		-5.65444	-4.6451	-4.24249	-3.83363
Plate 13	E09	Oxprenolol HCl		-0.169517	-0.52742	-0.559857	-0.350534
Plate 13	E10	Pentoxifylline		-0.0883851	-0.483602	-0.280685	-0.0584719
Plate 13	E11	Physostigmine Salicylate		-0.537278	0.218512	0.750453	0.667963
Plate 13	E12	1000uM carboplatin		-6.66385	-5.89281	-2.14743	-2.06155
Plate 13	F01	Pipenzolate Bromide		0.256894	-0.452709	0.779906	0.196859
Plate 13	F02	Piromidic Acid		0.148969	0.1761	-0.168093	0.278084
Plate 13	F03	Procyclidine HCl		-1.07867	-0.803478	-1.91521	-0.857212
Plate 13	F04	R-(-)-Apomorphine HCl Hemihydrate		-1.27097	-0.976786	-0.900316	-0.347661
Plate 13	F05	Ractopamine HCl		-0.779933	-0.158152	-0.353685	-0.768093
Plate 13	F06	Rolitetracycline		-0.520314	-4.5102	-0.353685	0.0728892
Plate 13	F07	Terfenadine		-8.60823	-2.28771	-3.28358	-2.87769
Plate 13	F08	Thiostrepton		-9.68145	-8.0217	-8.1101	-7.32813
Plate 13	F09	Thonzonium Bromide		-9.12786	-7.89451	-8.36247	-7.45822
Plate 13	F10	Tolazamide		0.123623	0.265448	-0.396897	0.288984
Plate 13	F11	Tacrine HCl		-0.747989	-6.82739	-0.172028	-0.0301639
Plate 13	F12	1000uM carboplatin		-6.79615	-6.0553	-1.8404	-2.06033
Plate 13	G01	Pimozide		-1.49286	-1.38284	-3.32574	-2.22463
Plate 13	G02	Carbachol		-0.0717406	0.673608	0.0378663	0.832207
Plate 13	G03	Tolmetin Sodium		1.42958	1.13833	0.452679	0.752014
Plate 13	G04	Cinoxacin		0.410189	0.327839	-0.637427	0.0234432
Plate 13	G05	Glafenine HCl		-0.378619	-0.250104	-0.446124	-0.127355
Plate 13	G06	Noscapine HCl		-1.43473	-0.159686	0.0650817	0.0694961
Plate 13	G07	Phenothrin		-0.281294	0.111384	0.117317	0.00861477
Plate 13	G08	Phthalylsulfacetamide		-0.474965	0.310296	0.59136	1.04243
Plate 13	G09	Pinacidil		0.0127401	0.122955	-0.0943681	0.735086
Plate 13	G10	Suxibuzone		0.755789	-0.356172	0.355499	0.172481
Plate 13	G11	Carbenoxolone Sodium		0.0117331	1.64332	0.418721	0.628363
Plate 13	G12	media control		0.573374	0.546772	0.69295	2.0472
Plate 13	H01	Hydrastinine HCl		0.412762	2.17163	0.487415	-0.164052
Plate 13	H02	Nicotine Ditartrate		0.780544	-0.0735033	0.975773	1.43269
Plate 13	H03	Pridinol Methanesulfonate		1.11536	-0.266044	0.122553	1.20119
Plate 13	H04	Triflupromazine HCl		-0.575854	-0.885585	-3.17592	-1.74443
Plate 13	H05	Dicyclomine HCl		0.389324	-0.0389736	0.148002	0.746156
Plate 13	H06	Thioridazine HCl		-7.84539	-7.33341	-7.11119	-6.5116
Plate 13	H07	Mepenzolate Bromide		1.00218	0.0772275	0.36879	0.935259
Plate 13	H08	Aceclidine HCl		1.19229	0.277807	1.24922	1.15656
Plate 13	H09	Imipramine HCl		-0.561006	-1.49159	-1.99958	-0.847789
Plate 13	H10	Methylhydantoin-5-(D)		1.10095	0.0128383	0.418515	1.16569
Plate 13	H11	Metrizamide		1.3327	1.02826	1.1029	1.4861
Plate 13	H12	media control		0.101379	0.0189974	0.646535	1.58587
Plate 14	A01	Nomifensine Maleate		-0.539914	-8.72435	-0.00666686	-2.23765
Plate 14	A02	Proadifen HCl		-9.55872	-1.63177	-2.16178	-2.29901
Plate 14	A03	Pyrilamine Maleate		-1.78909	-7.24425	0.322229	0.1672
Plate 14	A04	Bekanamycin		-5.24435	-0.574138	-0.022489	-1.01761
Plate 14	A05	Difloxacin HCl		-2.56474	0.527162	-0.160828	-0.116177
Plate 14	A06	Fosfomycin Tromethamine		-3.76701	-0.240844	-0.769874	-0.725635
Plate 14	A07	Acetarsone		-2.66667	-0.425427	0.149898	-0.637243
Plate 14	A08	Bendroflumethiazide		0.695362	-7.06494	-0.760214	2.07895
Plate 14	A09	Bentiromide		0.481091	0.116007	0.327501	1.38211
Plate 14	A10	Bephenium Hydroxynaphthoate		0.275363	-0.696279	0.254415	1.49462
Plate 14	A11	Brucine		0.0846411	-8.04681	0.215931	1.39508
Plate 14	A12	DMSO		-10.2908	-9.53902	-9.23432	-7.83734
Plate 14	B01	Camylofin Chlorhydrate		-0.326615	-1.50976	-0.044044	-2.65098
Plate 14	B02	Potassium Canrenoate		-4.04177	-0.5204	0.226163	-0.494565
Plate 14	B03	Cephapirin Sodium		-0.613885	-0.388029	-0.145327	-2.30363
Plate 14	B04	Clofoctol		-7.75355	-5.56061	-0.320201	-1.00277
Plate 14	B05	Dichlorisone Acetate		-1.11772	-0.880279	-0.126405	0.223981
Plate 14	B06	Digoxigenin		-10.0861	-7.90785	-8.40936	-7.72918
Plate 14	B07	Diperodon HCl		-1.1638	-2.15096	-1.60508	-1.3095
Plate 14	B08	Isoxicam		-0.301808	-1.36598	-0.541241	0.776671
Plate 14	B09	Lithium Citrate		-0.172536	0.61214	-0.0521991	1.19825
Plate 14	B10	Lofexidine HCl		-0.521475	1.70644	-0.311588	0.814721
Plate 14	B11	Nifenazone		-0.494136	0.923816	0.35762	0.316215
Plate 14	B12	DMSO		-9.39196	-7.86018	-8.17057	-7.15924
Plate 14	C01	Oxeladin Citrate		-0.320698	-1.04297	-0.503632	-2.89965
Plate 14	C02	Oxiglutatione Disodium Salt		-2.33752	0.0429778	-0.602661	-1.20588
Plate 14	C03	Pasiniazid		-0.332735	1.64151	0.209458	-1.9511
Plate 14	C04	Picrotoxinin		-0.309081	1.14117	-0.0813267	-1.34715
Plate 14	C05	Pindolol		0.0172663	1.35013	0.0881296	0.0561738
Plate 14	C06	Prochlorperazine Dimaleate		-2.94437	-0.775682	-3.66232	-2.99265
Plate 14	C07	Procodazole		-0.65796	-0.870316	-0.534534	0.640204
Plate 14	C08	Quipazine Maleate		-0.297489	-1.42745	0.0733514	0.329778
Plate 14	C09	Tetraethylenepentamine 5HCl		-2.54186	-1.57142	-2.03182	-2.00495
Plate 14	C10	Phosphatidylcholine		-1.04292	0.752324	0.0855466	0.56469
Plate 14	C11	DL-Mevalonic Acid Lactone		-0.163911	-3.10655	1.16146	-0.31001
Plate 14	C12	5uM carboplatin		-1.37382	-0.0554528	1.15286	-0.0561738
Plate 14	D01	Nitarsone		0.527663	0.0166335	-0.255274	-2.77188
Plate 14	D02	Sodium 4-aminohippurate Hydrate		-2.10626	1.80844	-0.656907	-1.82855
Plate 14	D03	Misoprostol		-1.00277	1.37476	-0.511756	-2.39232
Plate 14	D04	Trimipramine Maleate		-1.40718	1.01882	-1.99274	-1.93134
Plate 14	D05	Tofacitinib citrate (CP-690550 citrate)		0.568151	1.14625	0.0901581	-0.500227
Plate 14	D06	FK-506 (Tacrolimus)		-1.11453	1.58101	-0.0472665	-1.65189
Plate 14	D07	Pimecrolimus		-1.91105	-1.83878	-1.68443	-1.04479
Plate 14	D08	Plerixafor (AMD3100)		0.203349	-0.987592	0.200092	1.23379
Plate 14	D09	media control		-0.384542	0.883032	0.5873	1.07262
Plate 14	D10	media control		0.117291	-0.0166335	0.54447	-0.468491
Plate 14	D11	media control		0.460302	-1.72832	0.428162	0.71585
Plate 14	D12	5uM carboplatin		0.091406	0.0360334	1.33122	1.8434
Plate 14	E01	media control		0.232803	-0.18273	-0.140687	-4.39564
Plate 14	E02	media control		0.334218	1.28948	-0.45558	-1.77286
Plate 14	E03	media control		-1.19357	1.84105	-0.222934	-0.873863
Plate 14	E04	media control		0.417107	1.10146	-0.391897	-0.705777
Plate 14	E05	media control		-0.251559	0.75594	0.0156607	0.156539
Plate 14	E06	media control		-0.0650401	1.02644	0.531009	1.01814
Plate 14	E07	media control		0.0117066	0.28396	0.240846	0.598217
Plate 14	E08	media control		0.823818	-0.237684	0.0931072	0.725594
Plate 14	E09	media control		0.435489	1.48821	0.368258	-0.864128
Plate 14	E10	media control		0.354972	0.130135	0.263499	-0.0853635
Plate 14	E11	media control		0.666016	-7.34262	0.694558	0.164833
Plate 14	E12	1000uM carboplatin		-7.94973	-6.8289	-2.8046	-2.57681
Plate 14	F01	media control		0.0886645	-0.422687	0.185648	-7.66031
Plate 14	F02	media control		-2.45914	1.09712	-0.270135	-0.480926
Plate 14	F03	media control		-1.70046	1.60126	-0.494067	-0.188278
Plate 14	F04	media control		-2.59311	-0.430638	-0.369164	0.0973721
Plate 14	F05	media control		0.566644	0.860635	0.597783	0.263381
Plate 14	F06	media control		0.481431	1.11979	0.425752	1.01673
Plate 14	F07	media control		0.154624	0.333115	-0.421895	0.616806
Plate 14	F08	media control		0.418483	-0.386941	0.191612	0.318342
Plate 14	F09	media control		-0.0117066	0.478896	0.627612	-0.171511
Plate 14	F10	media control		0.445942	-0.354976	0.621495	0.106458
Plate 14	F11	media control		0.328098	-2.95304	0.308494	0.260069
Plate 14	F12	1000uM carboplatin		-7.28669	-7.44559	-3.47971	-2.70867
Plate 14	G01	media control		0.777633	-0.760046	-0.215667	0.971528
Plate 14	G02	media control		0.0377881	1.41793	-0.779333	1.12565
Plate 14	G03	media control		0.0710861	1.82604	0.00666686	0.952323
Plate 14	G04	media control		0.31005	1.70765	-0.10794	-5.76675
Plate 14	G05	media control		0.57434	-1.86747	0.124332	2.08498
Plate 14	G06	media control		0.122198	-1.27923	-0.440763	-5.55779
Plate 14	G07	media control		0.837534	0.0639956	-0.0905006	-4.89332
Plate 14	G08	media control		0.314962	0.141068	0.528312	2.72799
Plate 14	G09	media control		0.108555	-0.115578	0.903054	2.22563
Plate 14	G10	media control		0.561116	-0.85887	1.1289	3.58285
Plate 14	G11	media control		0.310928	1.1817	-1.35313	1.86298
Plate 14	G12	media control		0.187575	-7.74376	-0.010053	1.22076
Plate 14	H01	media control		0.282953	0.798059	-0.53244	0.710295
Plate 14	H02	media control		-2.98992	0.49039	0.482238	-6.36156
Plate 14	H03	media control		0.700102	1.90576	0.303025	0.711346
Plate 14	H04	media control		0.848513	2.08572	0.532862	-0.102536
Plate 14	H05	media control		1.43544	1.97711	0.189083	-0.0673651
Plate 14	H06	media control		0.50959	1.61419	-0.513216	1.18756
Plate 14	H07	media control		0.543659	2.45296	0.373655	2.7991
Plate 14	H08	media control		0.779082	2.20962	0.257801	2.3597
Plate 14	H09	media control		0.478029	2.18091	1.40098	2.9579
Plate 14	H10	media control		0.544499	2.28017	1.55253	3.56808
Plate 14	H11	media control		0.586531	-1.38245	1.42224	3.55124
Plate 14	H12	media control		-2.56266	-0.59797	1.5813	2.80311
